# Supplementary material for: Using biodiversity databases to assess vascular plant diversity in Protected Areas: a case study of Parque Estadual do Forno Grande, Brazil
Source: Biodivers Data J. 2024 Oct 30;12:e133976. doi: 10.3897/BDJ.12.e133976 (PMC11541099; doi:10.3897/BDJ.12.e133976)
Supplement: Supplementary material 1 — Vascular plant list of Parque Estadual do Forno Grande, Espírito Santo, Brazil [file bdj-12-e133976-s001.csv]

ProtectedArea	PlantGroup	Family	Genus	Species	Author	taxonID	Barcode	Database	Herbaria	CollectorName	CollectorNumber	Origin	ConservationStatus	EndemismAF
Parque Estadual do Forno Grande	Angiosperms	Acanthaceae	Aphelandra	gigantea	(Rizzini) Profice	ACANTHACEAE Aphelandra gigantea (Rizzini) Profice	NY00484253	Reflora	NY	G. Hatschbach	65287	native	LC	1
Parque Estadual do Forno Grande	Angiosperms	Acanthaceae	Aphelandra	longiflora	(Lindl.) Profice	ACANTHACEAE Aphelandra longiflora (Lindl.) Profice	RB00532411	Reflora	RB	R. Goldenberg	1207	native	LC	0
Parque Estadual do Forno Grande	Angiosperms	Acanthaceae	Dicliptera	squarrosa	Nees	ACANTHACEAE Dicliptera squarrosa Nees	RB00549219	Reflora	RB	C.N. Fraga	2103	native	LC	0
Parque Estadual do Forno Grande	Angiosperms	Acanthaceae	Justicia	clausseniana	(Nees) Profice	ACANTHACEAE Justicia clausseniana (Nees) Profice	RB476249	Reflora	RB	L. Kollmann	11117	native	EN	1
Parque Estadual do Forno Grande	Angiosperms	Acanthaceae	Justicia	parabolica	(Ness) Profice	ACANTHACEAE Justicia parabolica (Nees) Profice	RB00635828	Reflora	RB	L. Kollmann	7898	native	NE	1
Parque Estadual do Forno Grande	Angiosperms	Acanthaceae	Mendoncia	puberula	Mart.	ACANTHACEAE Mendoncia puberula Mart.	RB00529080	Reflora	RB	R. Goldenberg	1045	native	NE	0
Parque Estadual do Forno Grande	Angiosperms	Acanthaceae	Mendoncia	velloziana	Mart.	ACANTHACEAE Mendoncia velloziana Mart.	RB00571984	Reflora	RB	A.M. Amorim	7814	native	NE	1
Parque Estadual do Forno Grande	Angiosperms	Acanthaceae	Ruellia	curviflora	Nees & Mart.	ACANTHACEAE Ruellia curviflora Nees & Mart.	MBML022420	Reflora	MBML	L. Kollmann	6702	native	LC	1
Parque Estadual do Forno Grande	Angiosperms	Acanthaceae	Ruellia	laxa	(Ness) Lindau	ACANTHACEAE Ruellia laxa (Ness) Lindau	RB00569835	Reflora	RB	L. Kollmann	7990	native	NE	0
Parque Estadual do Forno Grande	Angiosperms	Acanthaceae	Ruellia	subsessilis	(Ness) Lindau	ACANTHACEAE Ruellia subsessilis (Ness) Lindau	RB00570318	Reflora	RB	L. Kollmann	6702	native	NE	0
Parque Estadual do Forno Grande	Angiosperms	Acanthaceae	Staurogyne	veronicifolia	(Nees) Kuntze	ACANTHACEAE Staurogyne veronicifolia (Nees) Kuntze	RB00532375	Reflora	RB	R. Goldenberg	1172	native	EN	1
Parque Estadual do Forno Grande	Angiosperms	Acanthaceae	Stenandrium	tenellum	Ness	ACANTHACEAE Stenandrium tenellum Nees	ICN00028600	Reflora	ICN	M. Grings	529	native	NE	1
Parque Estadual do Forno Grande	Angiosperms	Alstroemeriaceae	Alstroemeria	isabelleana	Herb.	ALSTROEMERIACEAE Alstroemeria isabelleana Herb.	RB00469217	Reflora	RB	A.C. Brade	19815	native	NE	0
Parque Estadual do Forno Grande	Angiosperms	Amaranthaceae	Celosia	grandifolia	Moq.	AMARANTHACEAE Celosia grandifolia Moq.	RB00571944	Reflora	RB	A.M. Amorim	7776	native	LC	0
Parque Estadual do Forno Grande	Angiosperms	Amaranthaceae	Hebanthe	pulverulenta	Mart.	AMARANTHACEAE Hebanthe pulverulenta Mart.	RB00544218	Reflora	RB	P.H. Labiak	4962	native	LC	0
Parque Estadual do Forno Grande	Angiosperms	Amaryllidaceae	Hippeastrum	aulicum	(Ker Gawl.) Herb.	AMARYLLIDACEAE Hippeastrum aulicum (Ker Gawl.) Herb.	RB00529114	Reflora	RB	R. Goldenberg	1075	native	NE	1
Parque Estadual do Forno Grande	Angiosperms	Amaryllidaceae	Hippeastrum	brasilianum	(Traub & J.L.Doran) Dutilh	AMARYLLIDACEAE Hippeastrum brasilianum (Traub & J.L.Doran) Dutilh	RB00810807	Reflora	RB	R.C. Forzza	7662	native	EN	1
Parque Estadual do Forno Grande	Angiosperms	Annonaceae	Annona	dolabripetala	Raddi	ANNONACEAE Annona dolabripetala Raddi	RB00544732	Reflora	RB	A.P. Fontana	5405	native	LC	1
Parque Estadual do Forno Grande	Angiosperms	Annonaceae	Annona	mucosa	Jacq.	ANNONACEAE Annona mucosa Jacq.	ESA129432	Splink	ESA	T.B. Flores	1771	native	NE	0
Parque Estadual do Forno Grande	Angiosperms	Annonaceae	Annona	sylvatica	A.St.-Hil.	ANNONACEAE Annona sylvatica A.St.-Hil.	RB00529531	Reflora	RB	C.N. Fraga	1937	native	LC	0
Parque Estadual do Forno Grande	Angiosperms	Annonaceae	Annona	xylopiifolia	A.St.-Hil. & Tul.	ANNONACEAE Annona xylopiifolia A.St.-Hil. & Tul.	RB00544695	Reflora	RB	A.P. Fontana	5369	native	NT	1
Parque Estadual do Forno Grande	Angiosperms	Annonaceae	Guatteria	australis	A.St.-Hil.	ANNONACEAE Guatteria australis A.St.-Hil.	MBML024612	Reflora	MBML	L. Kollmann	7989	native	LC	0
Parque Estadual do Forno Grande	Angiosperms	Apiaceae	Eryngium	aloifolium	Mart. ex Urb.	APIACEAE Eryngium aloifolium Mart. ex Urb.	RB00439616	Reflora	RB	A.C. Brade	19803	native	NE	0
Parque Estadual do Forno Grande	Angiosperms	Apocynaceae	Ditassa	hispida	(Vell.) Fontella	APOCYNACEAE Ditassa hispida (Vell.) Fontella	RB00580492	Reflora	RB	L. Kollmann	6650	native	NE	0
Parque Estadual do Forno Grande	Angiosperms	Apocynaceae	Ditassa	mucronata	Mart.	APOCYNACEAE Ditassa mucronata Mart.	RB00673965	Reflora	RB	J. Meirelles	460	native	NE	0
Parque Estadual do Forno Grande	Angiosperms	Apocynaceae	Ditassa	nitida	Decne.	APOCYNACEAE Ditassa nitida Decne.	RB00529105	Reflora	RB	R. Goldenberg	1068	native	NE	1
Parque Estadual do Forno Grande	Angiosperms	Apocynaceae	Mandevilla	atroviolacea	(Stadelm.) Woodson	APOCYNACEAE Mandevilla atroviolacea (Stadelm.) Woodson	MBML024115	Reflora	MBML	A.P. Fontana	968	native	NE	0
Parque Estadual do Forno Grande	Angiosperms	Apocynaceae	Mandevilla	fornograndensis	J.F. Morales, L. Kollmann & Fraga	APOCYNACEAE Mandevilla fornograndensis J.F. Morales, L. Kollmann & Fraga	MBML024116	Reflora	MBML	A.P. Fontana	967	native	NE	0
Parque Estadual do Forno Grande	Angiosperms	Apocynaceae	Mandevilla	pentlandiana	(A.DC.) Woodson	APOCYNACEAE Mandevilla pentlandiana (A.DC.) Woodson	MBML034898	Reflora	MBML	A.P. Fontana	4793	native	NE	0
Parque Estadual do Forno Grande	Angiosperms	Apocynaceae	Mandevilla	sellowii	(Müll.Arg.) Woodson	APOCYNACEAE Mandevilla sellowii (Müll.Arg.) Woodson	RB00544226	Reflora	RB	P.H. Labiak	4969	native	NT	1
Parque Estadual do Forno Grande	Angiosperms	Apocynaceae	Marsdenia	loniceroides	(Hook.) E.Fourn.	APOCYNACEAE Marsdenia loniceroides (Hook.) E.Fourn.	RB00050381	Reflora	RB	A.C. Brade	19784	native	NE	0
Parque Estadual do Forno Grande	Angiosperms	Apocynaceae	Orthosia	congesta	Decne.	APOCYNACEAE Orthosia congesta Decne.	RB00571994	Reflora	RB	A.M. Amorim	7824	native	NE	0
Parque Estadual do Forno Grande	Angiosperms	Apocynaceae	Orthosia	loandensis	Fontella & Valente	APOCYNACEAE Orthosia loandensis Fontella & Valente	MBML022201	Reflora	MBML	L. Kollmann	9130	native	NE	1
Parque Estadual do Forno Grande	Angiosperms	Apocynaceae	Orthosia	scoparia	(Nutt.) Liede & Meve	APOCYNACEAE Orthosia scoparia (Nutt.) Liede & Meve	MBML24566	Reflora	MBML	L. Kollmann	7975	native	NE	1
Parque Estadual do Forno Grande	Angiosperms	Apocynaceae	Oxypetalum	alpinum	(Vell.) Fontella	APOCYNACEAE Oxypetalum alpinum (Vell.) Fontella	RB00557909	Reflora	RB	C.N. Fraga	2469	native	NE	1
Parque Estadual do Forno Grande	Angiosperms	Apocynaceae	Oxypetalum	banksii	Schult.	APOCYNACEAE Oxypetalum banksii Schult.	MBML026477	Reflora	MBML	L. Kollmann	8978	native	NE	1
Parque Estadual do Forno Grande	Angiosperms	Apocynaceae	Oxypetalum	pilosum	Gardner	APOCYNACEAE Oxypetalum pilosum Gardner	RB00571947	Reflora	RB	A.M. Amorim	7779	native	NE	0
Parque Estadual do Forno Grande	Angiosperms	Apocynaceae	Oxypetalum	wightianum	Hook. & Arn.	APOCYNACEAE Oxypetalum wightianum Hook. & Arn.	RB00529106	Reflora	RB	R. Goldenberg	1069	native	NE	0
Parque Estadual do Forno Grande	Angiosperms	Apocynaceae	Peplonia	axillaris	(Vell.) Fontella & Rapini	APOCYNACEAE Peplonia axillaris (Vell.) Fontella & Rapini	MBML022641	Reflora	MBML	L. Kollmann	6849	native	NE	1
Parque Estadual do Forno Grande	Angiosperms	Apocynaceae	Peplonia	bradeana	(Fontella & E.A.Schwarz) Fontella & Rapini	APOCYNACEAE Peplonia bradeana (Fontella & E.A.Schwarz) Fontella & Rapini	RB00558085	Reflora	RB	R. Goldenberg	1423	native	NE	0
Parque Estadual do Forno Grande	Angiosperms	Apocynaceae	Peplonia	organensis	(E.Fourn.) Fontella & Rapini	APOCYNACEAE Peplonia organensis (E.Fourn.) Fontella & Rapini	RB00580504	Reflora	RB	L. Kollmann	8958	native	NE	0
Parque Estadual do Forno Grande	Angiosperms	Apocynaceae	Rauvolfia	capixabae	I.Koch & Kin.-Gouv.	APOCYNACEAE Rauvolfia capixabae I.Koch & Kin.-Gouv.	RB00759179	Reflora	RB	L. Kollmann	6419	native	EN	1
Parque Estadual do Forno Grande	Angiosperms	Apocynaceae	Tabernaemontana	salzmannii	A.DC.	APOCYNACEAE Tabernaemontana salzmannii A.DC.	RB01214975	Reflora	RB	T.B. Flores	1720	native	NE	0
Parque Estadual do Forno Grande	Angiosperms	Aquifoliaceae	Ilex	theezans	Mart. ex Reissek	AQUIFOLIACEAE Ilex theezans Mart. ex Reissek	RB00549475	Reflora	RB	R. Goldenberg	1272	native	NE	0
Parque Estadual do Forno Grande	Angiosperms	Araceae	Anthurium	angustifolium	Theófilo & Sakur.	ARACEAE Anthurium angustifolium Theófilo & Sakur.	MBML021955	Reflora	MBML	L. Kollmann	6426	native	NE	1
Parque Estadual do Forno Grande	Angiosperms	Araceae	Anthurium	comtum	Schott	ARACEAE Anthurium comtum Schott	RB00570853	Reflora	RB	C.N. Fraga	2248	native	NE	1
Parque Estadual do Forno Grande	Angiosperms	Araceae	Anthurium	fragae	Nadruz	ARACEAE Anthurium fragae Nadruz	MBML021979	Reflora	MBML	L. Kollmann	6404	native	NE	1
Parque Estadual do Forno Grande	Angiosperms	Araceae	Anthurium	intermedium	Kunth	ARACEAE Anthurium intermedium Kunth	RB00521959	Reflora	RB	L. Kollmann	10584	native	NE	0
Parque Estadual do Forno Grande	Angiosperms	Araceae	Anthurium	longifolium	(Hoffmanns.) G.Don.	ARACEAE Anthurium longifolium (Hoffmanns.) G.Don.	VIES36259	Reflora	VIES	Turma de Taxonomia de Campo 2015	133	native	LC	1
Parque Estadual do Forno Grande	Angiosperms	Araceae	Anthurium	parasiticum	(Vell.) Stellfeld	ARACEAE Anthurium parasiticum (Vell.) Stellfeld	RB00549247	Reflora	RB	C.N. Fraga	2131	native	LC	1
Parque Estadual do Forno Grande	Angiosperms	Araceae	Anthurium	pentaphyllum	(Aubl.) G.Don	ARACEAE Anthurium pentaphyllum (Aubl.) G.Don	RB00471013	Reflora	RB	G. Hatschbach	65284	native	NE	0
Parque Estadual do Forno Grande	Angiosperms	Araceae	Anthurium	scandens	(Aubl.) Engler	ARACEAE Anthurium scandens (Aubl.) Engler	MBML022319	Reflora	MBML	L. Kollmann	6655	native	NE	0
Parque Estadual do Forno Grande	Angiosperms	Araceae	Asterostigma	lombardii	E.G.Gonç.	ARACEAE Asterostigma lombardii E.G.Gonç.	RB00540840	Reflora	RB	R.C. Forzza	4994	native	LC	1
Parque Estadual do Forno Grande	Angiosperms	Araceae	Philodendron	appendiculatum	Nadruz & Mayo	ARACEAE Philodendron appendiculatum Nadruz & Mayo	RB00549238	Reflora	RB	C.N. Fraga	2122	native	NE	1
Parque Estadual do Forno Grande	Angiosperms	Araceae	Philodendron	cordatum	Schott	ARACEAE Philodendron cordatum Schott	MBML22356	Splink	MBML	L. Kollmann	6651	native	NE	1
Parque Estadual do Forno Grande	Angiosperms	Araceae	Philodendron	edmundoi	G.M.Barroso	ARACEAE Philodendron edmundoi G.M.Barroso	RB00549052	Reflora	RB	R.C. Forzza	5452	native	NE	1
Parque Estadual do Forno Grande	Angiosperms	Araceae	Philodendron	hastatum	K.Koch & Sello	ARACEAE Philodendron hastatum K.Koch & Sello	VIES012445	Reflora	VIES	J.M.L. Gomes	2903	native	NE	1
Parque Estadual do Forno Grande	Angiosperms	Araceae	Philodendron	kautskyi	G.S.Bunting	ARACEAE Philodendron kautskyi G.S.Bunting	RB00473474	Reflora	RB	R. Burle-Marx		native	NE	1
Parque Estadual do Forno Grande	Angiosperms	Araceae	Philodendron	propinquum	Schott	ARACEAE Philodendrum propinquum Schott	MBML24517	Splink	MBML	L. Kollmann	7903	native	NE	1
Parque Estadual do Forno Grande	Angiosperms	Araliaceae	Dendropanax	amorimii	Fiaschi	ARALIACEAE Dendropanax amorimii Fiaschi	RB00544229	Reflora	RB	P.H. Labiak	4972	native	EN	1
Parque Estadual do Forno Grande	Angiosperms	Araliaceae	Hydrocotyle	leucocephala	Cham. & Schltdl.	ARALIACEAE Hydrocotyle leucocephala Cham. & Schltdl.	FLOR0066482	Reflora	FLOR	L. Kollmann	6898	native	NE	0
Parque Estadual do Forno Grande	Angiosperms	Araliaceae	Oreopanax	capitatus	(Jacq.) Decne. & Planch.	ARALIACEAE Oreopanax capitatus (Jacq.) Decne. & Planch.	RB00532395	Reflora	RB	R. Goldenberg	1192	native	LC	0
Parque Estadual do Forno Grande	Angiosperms	Arecaceae	Geonoma	schottiana	Mart.	ARECACEAE Geonoma schottiana Mart.	RB00549233	Reflora	RB	C.N. Fraga	2117	native	LC	0
Parque Estadual do Forno Grande	Angiosperms	Arecaceae	Syagrus	weddelliana	(H.Wendl.) Becc.	ARECACEAE Syagrus weddelliana (H.Wendl.) Becc.	RB00529577	Reflora	RB	C.N. Fraga	1983	native	EN	1
Parque Estadual do Forno Grande	Angiosperms	Asteraceae	Achyrocline	alata	DC.	ASTERACEAE Achyrocline alata DC.	MBML022527	Reflora	MBML	L. Kollmann	6737	native	NE	0
Parque Estadual do Forno Grande	Angiosperms	Asteraceae	Achyrocline	albicans	Griseb.	ASTERACEAE Achyrocline albicans Griseb.	MBML022587	Reflora	MBML	L. Kollmann	6841	native	NE	0
Parque Estadual do Forno Grande	Angiosperms	Asteraceae	Ageratum	conyzoides	L.	ASTERACEAE Ageratum conyzoides L.	MBML022547	Reflora	MBML	L. Kollmann	6881	native	NE	0
Parque Estadual do Forno Grande	Angiosperms	Asteraceae	Austrocritonia	rosea	(Gardner) R.M.King & H.Rob.	ASTERACEAE Austrocritonia rosea (Gardner) R.M.King & H.Rob.	RB00549486	Reflora	RB	R. Goldenberg	1283	native	EN	1
Parque Estadual do Forno Grande	Angiosperms	Asteraceae	Austroeupatorium	inulaefolium	(Kunth) R.M.King & H.Rob.	ASTERACEAE Austroeupatorium inulaefolium (Kunth) R.M.King & H.Rob.	MBML026204	Reflora	MBML	L. Kollmann	9138	native	NE	0
Parque Estadual do Forno Grande	Angiosperms	Asteraceae	Baccharis	dentata	(Vell.) G.M.Barroso	ASTERACEAE Baccharis dentata (Vell.) G.M.Barroso	MBML023384	Reflora	MBML	L. Kollmann	7201	native	NE	0
Parque Estadual do Forno Grande	Angiosperms	Asteraceae	Baccharis	imbricata	Malag.	ASTERACEAE Baccharis imbricata Malag.	HUFU00042351	Reflora	HUFU	L. Kollmann	7164	native	NE	1
Parque Estadual do Forno Grande	Angiosperms	Asteraceae	Baccharis	junciformis	DC.	ASTERACEAE Baccharis junciformis DC.	RB00558009	Reflora	RB	R.C. Forzza	5497	native	NE	0
Parque Estadual do Forno Grande	Angiosperms	Asteraceae	Baccharis	montana	DC.	ASTERACEAE Baccharis montana DC.	MBML037368	Reflora	MBML	C.N. Fraga	2224	native	NE	0
Parque Estadual do Forno Grande	Angiosperms	Asteraceae	Baccharis	platypoda	DC.	ASTERACEAE Baccharis platypoda DC.	MBML038675	Reflora	MBML	C.N. Fraga	2449	native	NE	0
Parque Estadual do Forno Grande	Angiosperms	Asteraceae	Baccharis	rufidula	(Spreng.) Joch. Müller	ASTERACEAE Baccharis rufidula (Spreng.) Joch. Müller	MBML022501	Reflora	MBML	L. Kollmann	6717	native	NE	0
Parque Estadual do Forno Grande	Angiosperms	Asteraceae	Baccharis	serrulata	(Lam.) Pers.	ASTERACEAE Baccharis serrulata (Lam.) Pers.	RB00557903	Reflora	RB	C.N. Fraga	2463	native	LC	0
Parque Estadual do Forno Grande	Angiosperms	Asteraceae	Baccharis	vulneraria	Baker	ASTERACEAE Baccharis vulneraria Baker	MBML023722	Reflora	MBML	L. Kollmann	7563	native	NE	0
Parque Estadual do Forno Grande	Angiosperms	Asteraceae	Barrosoa	apiculata	(Gardner) R.M.King & H.Rob.	ASTERACEAE Barrosoa apiculata (Gardner) R.M.King & H.Rob.	MBML036081	Reflora	MBML	M.M. Saavedra	791	native	LC	1
Parque Estadual do Forno Grande	Angiosperms	Asteraceae	Barrosoa	organensis	(Gardner) R.M.King & H.Rob.	ASTERACEAE Barrosoa organensis (Gardner) R.M.King & H.Rob.	MBML021968	Reflora	MBML	L. Kollmann	6398	native	NE	0
Parque Estadual do Forno Grande	Angiosperms	Asteraceae	Bartlettina	hemisphaerica	(DC.) R.M.King & H.Rob.	ASTERACEAE Bartlettina hemisphaerica (DC.) R.M.King & H.Rob.	RB00557998	Reflora	RB	R.C. Forzza	5487	native	NE	1
Parque Estadual do Forno Grande	Angiosperms	Asteraceae	Bidens	squarrosa	Kunth	ASTERACEAE Bidens squarrosa Kunth	MBML022514	Reflora	MBML	L. Kollmann	6601	non native	NE	1
Parque Estadual do Forno Grande	Angiosperms	Asteraceae	Chaptalia	nutans	(L.) Pol.	ASTERACEAE Chaptalia nutans (L.) Pol.	MBML036084	Reflora	MBML	M.M. Saavedra	793	native	NE	0
Parque Estadual do Forno Grande	Angiosperms	Asteraceae	Chromolaena	tecta	(Gardner) R.M.King & H.Rob.	ASTERACEAE Chromolaena tecta (Gardner) R.M.King & H.Rob.	MBML026143	Reflora	MBML	L. Kollmann	9148	native	NE	1
Parque Estadual do Forno Grande	Angiosperms	Asteraceae	Cololobus	rupestris	(Gardner) H.Rob.	ASTERACEAE Cololobus rupestris (Gardner) H.Rob.	RB00540857	Reflora	RB	R.C. Forzza	4954	native	EN	0
Parque Estadual do Forno Grande	Angiosperms	Asteraceae	Cyrtocymura	scorpioides	(Lam.) H.Rob.	ASTERACEAE Cyrtocymura scorpioides (Lam.) H.Rob.	RB00528626	Reflora	RB	M.M. Saavedra	731	native	NE	0
Parque Estadual do Forno Grande	Angiosperms	Asteraceae	Dasyphyllum	flagellare	(Casar.) Cabrera	ASTERACEAE Dasyphyllum flagellare (Casar.) Cabrera	RB00521424	Reflora	RB	C.N. Fraga	1830	native	LC	0
Parque Estadual do Forno Grande	Angiosperms	Asteraceae	Dasyphyllum	spinescens	(Less.) Cabrera	ASTERACEAE Dasyphyllum spinescens (Less.) Cabrera	RB00529867	Reflora	RB	L. Kollmann	6654	native	LC	0
Parque Estadual do Forno Grande	Angiosperms	Asteraceae	Dendrophorbium	capixabense	J.Calvo & Roque	ASTERACEAE Dendrophorbium capixabense J.Calvo & Roque	RB00532874	Reflora	RB	L. Kollmann	11087	native	NE	1
Parque Estadual do Forno Grande	Angiosperms	Asteraceae	Elephantopus	mollis	Kunth	ASTERACEAE Elephantopus mollis Kunth	RB00529544	Reflora	RB	C.N. Fraga	1950	native	NE	0
Parque Estadual do Forno Grande	Angiosperms	Asteraceae	Erechtites	valerianifolius	(Link ex Spreng) DC.	ASTERACEAE Erechtites valerianifolius (Link ex Spreng) DC.	VIES013793	Reflora	VIES	D.T. Iglesias	133	non native	NE	1
Parque Estadual do Forno Grande	Angiosperms	Asteraceae	Eremanthus	crotonoides	(DC.) Sch.Bip.	ASTERACEAE Eremanthus crotonoides (DC.) Sch.Bip.	RB00540856	Reflora	RB	R.C. Forzza	4953	native	LC	0
Parque Estadual do Forno Grande	Angiosperms	Asteraceae	Graphistylis	organensis	(Casar.) B.Nord.	ASTERACEAE Graphistylis organensis (Casar.) B.Nord.	RB00401770	Reflora	RB	A.C. Brade	19254	native	NE	1
Parque Estadual do Forno Grande	Angiosperms	Asteraceae	Hebeclinium	macrophyllum	(L.) DC.	ASTERACEAE Hebeclinium macrophyllum (L.) DC.	VIES35756	Reflora	VIES	R.C. Forzza	7658	native	NE	0
Parque Estadual do Forno Grande	Angiosperms	Asteraceae	Heterocondylus	alatus	(Vell.) R.M.King & H.Rob.	ASTERACEAE Heterocondylus alatus (Vell.) R.M.King & H.Rob.	RB00557997	Reflora	RB	R.C. Forzza	5486	native	NE	0
Parque Estadual do Forno Grande	Angiosperms	Asteraceae	Jaegeria	hirta	(Lag.) Less.	ASTERACEAE Jaegeria hirta (Lag.) Less.	MBML022507	Reflora	MBML	L. Kollmann	6612	native	NE	0
Parque Estadual do Forno Grande	Angiosperms	Asteraceae	Koanophyllon	adamantium	(Gardner) R.M.King & H.Rob.	ASTERACEAE Koanophyllon adamantium (Gardner) R.M.King & H.Rob.	MBML024640	Reflora	MBML	L. Kollmann	7973	native	LC	0
Parque Estadual do Forno Grande	Angiosperms	Asteraceae	Lepidaploa	coulonioides	(H.Rob.) H.Rob.	ASTERACEAE Lepidaploa coulonioides (H.Rob.) H.Rob.	MBML026192	Reflora	MBML	L. Kollmann	8957	native	NE	1
Parque Estadual do Forno Grande	Angiosperms	Asteraceae	Lepidaploa	helophila	(Mart. ex DC.) H.Rob.	ASTERACEAE Lepidaploa helophila (Mart. ex DC.) H.Rob.	RB00532886	Reflora	RB	L. Kollmann	11113	native	NE	0
Parque Estadual do Forno Grande	Angiosperms	Asteraceae	Lepidaploa	macahensis	(Glaz. ex G.M.Barroso) H.Rob.	ASTERACEAE Lepidaploa macahensis (Glaz. ex G.M.Barroso) H.Rob.	RB00406021	Reflora	RB	A.C. Brade	19254	native	NE	1
Parque Estadual do Forno Grande	Angiosperms	Asteraceae	Leptostelma	maximum	D.Don	ASTERACEAE Leptostelma maximum D.Don	VIES032200	Reflora	VIES	P.H.D. Barros	213	native	NE	0
Parque Estadual do Forno Grande	Angiosperms	Asteraceae	Mikania	conferta	Gardner	ASTERACEAE Mikania conferta Gardner	MBML036878	Reflora	MBML	M.M. Saavedra	816	native	NE	0
Parque Estadual do Forno Grande	Angiosperms	Asteraceae	Mikania	lanuginosa	DC.	ASTERACEAE Mikania lanuginosa DC.	MBML022535	Reflora	MBML	L. Kollmann	6634	native	NE	0
Parque Estadual do Forno Grande	Angiosperms	Asteraceae	Mikania	micrantha	Kunth	ASTERACEAE Mikania micrantha Kunth	RB00516932	Reflora	RB	L. Kollmann	6620	native	NE	0
Parque Estadual do Forno Grande	Angiosperms	Asteraceae	Mikania	rufescens	Sch.Bip. ex Baker	ASTERACEAE Mikania rufescens Sch.Bip. ex Baker	MBML022701	Reflora	MBML	L. Kollmann	6997	native	NT	1
Parque Estadual do Forno Grande	Angiosperms	Asteraceae	Mikania	sericea	Hook. & Arn.	ASTERACEAE Mikania sericea Hook. & Arn.	RB00534634	Reflora	RB	M.M. Saavedra	816	native	NE	1
Parque Estadual do Forno Grande	Angiosperms	Asteraceae	Mikania	ternata	(Vell.) B.L.Rob.	ASTERACEAE Mikania ternata (Vell.) B.L.Rob.	RB00409200	Reflora	RB	A.C. Brade	19843	native	LC	0
Parque Estadual do Forno Grande	Angiosperms	Asteraceae	Mutisia	campanulata	Less.	ASTERACEAE Mutisia campanulata Less.	RB00549264	Reflora	RB	C.N. Fraga	2148	native	NE	0
Parque Estadual do Forno Grande	Angiosperms	Asteraceae	Ophryosporus	freyreissii	Baker	ASTERACEAE Ophryosporus freyreissii Baker	RB00534608	Reflora	RB	M.M. Saavedra	791	native	NE	0
Parque Estadual do Forno Grande	Angiosperms	Asteraceae	Pentacalia	desiderabilis	(Vell.) Cuatrec.	ASTERACEAE Pentacalia desiderabilis (Vell.) Cuatrec.	MBML022560	Reflora	MBML	L. Kollmann	6631	native	LC	1
Parque Estadual do Forno Grande	Angiosperms	Asteraceae	Pluchea	oblongifolia	DC.	ASTERACEAE Pluchea oblongifolia DC.	RB00528627	Reflora	RB	M.M. Saavedra	732	native	LC	0
Parque Estadual do Forno Grande	Angiosperms	Asteraceae	Praxelis	diffusa	(Rich.) Pruski	ASTERACEAE Praxelis diffusa (Rich.) Pruski	MBML025854	Reflora	MBML	L. Kollmann	8902	native	NE	0
Parque Estadual do Forno Grande	Angiosperms	Asteraceae	Senecio	adamantinus	Bong.	ASTERACEAE Senecio adamantinus Bong.	RB00428019	Reflora	RB	A.C. Brade	19808	native	LC	0
Parque Estadual do Forno Grande	Angiosperms	Asteraceae	Senecio	brasiliensis	(Spreng.) Less.	ASTERACEAE Senecio brasiliensis (Spreng.) Less.	MBML022492	Reflora	MBML	L. Kollmann	6726	native	NE	0
Parque Estadual do Forno Grande	Angiosperms	Asteraceae	Senecio	graciellae	Cabrera	ASTERACEAE Senecio graciellae Cabrera	RB00557891	Reflora	RB	C.N. Fraga	2451	native	EN	1
Parque Estadual do Forno Grande	Angiosperms	Asteraceae	Solidago	chilensis	Meyen	ASTERACEAE Solidago chilensis Meyen	MBML022520	Reflora	MBML	L. Kollmann	6670	native	NE	0
Parque Estadual do Forno Grande	Angiosperms	Asteraceae	Tagetes	minuta	L.	ASTERACEAE Tagetes minuta L.	MBML022455	Reflora	MBML	L. Kollmann	6768	non native	NE	0
Parque Estadual do Forno Grande	Angiosperms	Asteraceae	Trixis	antimenorrhoea	(Schrank) Kuntze	ASTERACEAE Trixis antimenorrhoea (Schrank) Kuntze	MBML025052	Reflora	MBML	L. Kollmann	7928	native	NE	0
Parque Estadual do Forno Grande	Angiosperms	Asteraceae	Trixis	lessingii	DC.	ASTERACEAE Trixis lessingii DC.	BHCB003448	Reflora	BHCB	L. Kollmann	7227	native	LC	0
Parque Estadual do Forno Grande	Angiosperms	Asteraceae	Verbesina	glabrata	Hook. & Arn.	ASTERACEAE Verbesina glabrata Hook. & Arn.	RB00521425	Reflora	RB	C.N. Fraga	1831	native	NE	0
Parque Estadual do Forno Grande	Angiosperms	Asteraceae	Vernonanthura	beyrichii	(Less.) H.Rob.	ASTERACEAE Vernonanthura beyrichii (Less.) H.Rob.	RB00529541	Reflora	RB	C.N. Fraga	1947	native	NE	0
Parque Estadual do Forno Grande	Angiosperms	Asteraceae	Vernonanthura	discolor	(Spreng.) H.Rob.	ASTERACEAE Vernonanthura discolor (Spreng.) H.Rob.	RB00810816	Reflora	RB	R.C. Forzza	7671	native	NE	0
Parque Estadual do Forno Grande	Angiosperms	Asteraceae	Vernonanthura	divaricata	(Spreng.) H.Rob.	ASTERACEAE Vernonanthura divaricata (Spreng.) H.Rob.	VIES035715	Reflora	VIES	R.C. Forzza	7671	native	NE	0
Parque Estadual do Forno Grande	Angiosperms	Asteraceae	Vernonanthura	polyanthes	(Spreng.) A.J.Vega & Dematt.	ASTERACEAE Vernonanthura polyanthes (Spreng.) A.J.Vega & Dematt.	MBML035854	Reflora	MBML	M.M. Saavedra	795	native	NE	0
Parque Estadual do Forno Grande	Angiosperms	Asteraceae	Vernonanthura	puberula	(Less.) H.Rob.	ASTERACEAE Vernonanthura puberula (Less.) H.Rob.	RB00532253	Reflora	RB	P.H. Labiak	4879	native	NE	1
Parque Estadual do Forno Grande	Angiosperms	Asteraceae	Vernonanthura	almedae	(H.Rob.) H.Rob.	ASTERACEAE Vernonathura almedae (H.Rob.) H.Rob.	RB00534612	Reflora	RB	M.M. Saavedra	795	native	EN	0
Parque Estadual do Forno Grande	Angiosperms	Asteraceae	Wunderlichia	mirabilis	Riedel ex Baker	ASTERACEAE Wunderlichia mirabilis Riedel ex Baker	RB00432203	Reflora	RB	A.C. Brade	19826	native	LC	0
Parque Estadual do Forno Grande	Angiosperms	Balanophoraceae	Langsdorffia	hypogaea	Mart.	BALANOPHORACEAE Langsdorffia hypogaea Mart.	MBML022244	Reflora	MBML	L. Kollmann	6435	native	LC	0
Parque Estadual do Forno Grande	Angiosperms	Basellaceae	Anredera	tucumanensis	(Lillo & Hauman) Sperling	BASELLACEAE Anredera tucumanensis (Lillo & Hauman) Sperling	RB00532396	Reflora	RB	R. Goldenberg	1193	native	NE	1
Parque Estadual do Forno Grande	Angiosperms	Begoniaceae	Begonia	admirabilis	Brade	BEGONIACEAE Begonia admirabilis Brade	MBML022531	Reflora	MBML	L. Kollmann	6772	native	NE	1
Parque Estadual do Forno Grande	Angiosperms	Begoniaceae	Begonia	albidula	Brade	BEGONIACEAE Begonia albidula Brade	RB00536657	Reflora	RB	A.C. Brade	19785	native	EN	1
Parque Estadual do Forno Grande	Angiosperms	Begoniaceae	Begonia	angularis	Raddi	BEGONIACEAE Begonia angularis Raddi	RB00529556	Reflora	RB	C.N. Fraga	1962	native	LC	1
Parque Estadual do Forno Grande	Angiosperms	Begoniaceae	Begonia	canaliculata	Brade	BEGONIACEAE Begonia canaliculata Brade	MBML013620	Reflora	MBML	L. Kollmann	3151	native	NE	1
Parque Estadual do Forno Grande	Angiosperms	Begoniaceae	Begonia	convolvulacea	(Klotzsch) A.DC.	BEGONIACEAE Begonia convolvulacea (Klotzsch) A.DC.	RB00532861	Reflora	RB	L. Kollmann	11119	native	NE	1
Parque Estadual do Forno Grande	Angiosperms	Begoniaceae	Begonia	cucullata	Willd.	BEGONIACEAE Begonia cucullata Willd.	MBML022076	Reflora	MBML	L. Kollmann	6436	native	NE	1
Parque Estadual do Forno Grande	Angiosperms	Begoniaceae	Begonia	curtii	L.B.Sm. & B.G.Schub.	BEGONIACEAE Begonia curtii L.B.Sm. & B.G.Schub.	MBML026104	Reflora	MBML	L. Kollmann	9125	native	VU	1
Parque Estadual do Forno Grande	Angiosperms	Begoniaceae	Begonia	digitata	Raddi	BEGONIACEAE Begonia digitata Raddi	MBML021978	Reflora	MBML	L. Kollmann	6405	native	NE	1
Parque Estadual do Forno Grande	Angiosperms	Begoniaceae	Begonia	espiritosantensis	E.L.Jacques & Mamede	BEGONIACEAE Begonia espiritosantensis E.L.Jacques & Mamede	RB00549090	Reflora	RB	C.N. Fraga	2250	native	EN	1
Parque Estadual do Forno Grande	Angiosperms	Begoniaceae	Begonia	fischeri	Schrank	BEGONIACEAE Begonia fischeri Schrank	RB00529573	Reflora	RB	C.N. Fraga	1979	native	NE	0
Parque Estadual do Forno Grande	Angiosperms	Begoniaceae	Begonia	fruticosa	(Klotzsch) A.DC.	BEGONIACEAE Begonia fruticosa (Klotzsch) A.DC.	MBML023071	Reflora	MBML	L. Kollmann	7200	native	LC	1
Parque Estadual do Forno Grande	Angiosperms	Begoniaceae	Begonia	huegelii	(Klotzsch) A.DC.	BEGONIACEAE Begonia huegelii (Klotzsch) A.DC.	RB00549111	Reflora	RB	C.N. Fraga	2271	native	LC	1
Parque Estadual do Forno Grande	Angiosperms	Begoniaceae	Begonia	integerrima	Spreng.	BEGONIACEAE Begonia integerrima Spreng.	RB00549251	Reflora	RB	C.N. Fraga	2135	native	LC	1
Parque Estadual do Forno Grande	Angiosperms	Begoniaceae	Begonia	itaguassuensis	Brade	BEGONIACEAE Begonia itaguassuensis Brade	RB00521956	Reflora	RB	L. Kollmann	10581	native	EN	1
Parque Estadual do Forno Grande	Angiosperms	Begoniaceae	Begonia	reniformis	Dryand.	BEGONIACEAE Begonia reniformis Dryand.	RB00529557	Reflora	RB	C.N. Fraga	1963	native	NE	0
Parque Estadual do Forno Grande	Angiosperms	Begoniaceae	Begonia	valdensium	A.DC.	BEGONIACEAE Begonia valdensium A.DC.	MBML022444	Reflora	MBML	L. Kollmann	6769	native	LC	1
Parque Estadual do Forno Grande	Angiosperms	Bignoniaceae	Amphilophium	paniculatum	(L.) Kunth	BIGNONIACEAE Amphilophium paniculatum (L.) Kunth	RB00529125	Reflora	RB	R. Goldenberg	1085	native	NE	0
Parque Estadual do Forno Grande	Angiosperms	Bignoniaceae	Bignonia	corymbosa	(Vent.) L.G.Lohmann	BIGNONIACEAE Bignonia corymbosa (Vent.) L.G.Lohmann	VIES013801	Reflora	VIES	D.T. Iglesias	135	native	NE	0
Parque Estadual do Forno Grande	Angiosperms	Bignoniaceae	Dolichandra	unguis-cati	(L.) L.G.Lohmann	BIGNONIACEAE Dolichandra unguis-cati (L.) L.G.Lohmann	RB00544213	Reflora	RB	P.H. Labiak	4957	native	NE	0
Parque Estadual do Forno Grande	Angiosperms	Bignoniaceae	Fridericia	triplinervia	(Mart. ex DC.) L.G. Lohmann	BIGNONIACEAE Fridericia triplinervia (Mart. ex DC.) L.G.Lohmann	MBML37411	Reflora	MBML	P.H. Labiak	4956	native	NE	0
Parque Estadual do Forno Grande	Angiosperms	Bignoniaceae	Handroanthus	vellosoi	(Toledo) Mattos	BIGNONIACEAE Handroanthus vellosoi (Toledo) Mattos	RB00544719	Reflora	RB	A.P. Fontana	5392	native	LC	1
Parque Estadual do Forno Grande	Angiosperms	Bignoniaceae	Lundia	corymbifera	(Vahl) Sandwith	BIGNONIACEAE Lundia corymbifera (Vahl) Sandwith	VIES015549	Reflora	VIES	P.H.D. Barros	219	native	NE	0
Parque Estadual do Forno Grande	Angiosperms	Bignoniaceae	Lundia	damazioi	C.DC.	BIGNONIACEAE Lundia damazioi C.DC.	RB00558084	Reflora	RB	R. Goldenberg	1422	native	VU	0
Parque Estadual do Forno Grande	Angiosperms	Bignoniaceae	Lundia	longa	(Vell.) DC.	BIGNONIACEAE Lundia longa (Vell.) DC.	CEPEC130278	Reflora	CEPEC	R. Goldenberg	1422	native	NE	0
Parque Estadual do Forno Grande	Angiosperms	Bromeliaceae	Aechmea	azurea	L.B.Sm.	BROMELIACEAE Aechmea azurea L.B.Sm.	RB00287182; RB00562280	Reflora	RB	A.C. Brade	19158	native	VU	1
Parque Estadual do Forno Grande	Angiosperms	Bromeliaceae	Aechmea	coelestis	(K.Koch) E.Morren	BROMELIACEAE Aechmea coelestis (K.Koch) E.Morren	RB00544737	Reflora	RB	A.P. Fontana	5410	native	LC	1
Parque Estadual do Forno Grande	Angiosperms	Bromeliaceae	Aechmea	nudicaulis	(L.) Griseb.	BROMELIACEAE Aechmea nudicaulis (L.) Griseb.	RB00571997	Reflora	RB	A.M. Amorim	7825	native	LC	1
Parque Estadual do Forno Grande	Angiosperms	Bromeliaceae	Aechmea	perforata	L.B.Smith	BROMELIACEAE Aechmea perforata L.B.Sm.	MBML022085	Reflora	MBML	L. Kollmann	6450	native	NE	0
Parque Estadual do Forno Grande	Angiosperms	Bromeliaceae	Aechmea	pineliana	Baker	BROMELIACEAE Aechmea pineliana Baker	MBML024600	Reflora	MBML	L. Kollmann	7974	native	LC	1
Parque Estadual do Forno Grande	Angiosperms	Bromeliaceae	Aechmea	racinae	L.B.Sm.	BROMELIACEAE Aechmea racinae L.B.Sm.	RB00605276	Reflora	RB	L. Kollmann	3145	native	NE	1
Parque Estadual do Forno Grande	Angiosperms	Bromeliaceae	Aechmea	triangularis	L.B.Sm.	BROMELIACEAE Aechmea triangularis L.B.Sm.	US00091486	Reflora	US	R.A. Kautsky	643	native	EN	1
Parque Estadual do Forno Grande	Angiosperms	Bromeliaceae	Alcantarea	benzingii	Leme	BROMELIACEAE Alcantarea benzingii Leme	HB77794	Leme, E.M.C., Bromélia, 2(3): 19, 1995.	HB	R.A. Kautsky		native	CR	1
Parque Estadual do Forno Grande	Angiosperms	Bromeliaceae	Alcantarea	extensa	(L.B.Sm.) J.R.Grant	BROMELIACEAE Alcantarea extensa (L.B.Sm.) J.R.Grant	RB000557988	Reflora	RB	R.C. Forzza	5477	native	NE	1
Parque Estadual do Forno Grande	Angiosperms	Bromeliaceae	Billbergia	bradeana	L.B.Sm.	BROMELIACEAE Billbergia bradeana L.B.Sm.	RB00562266; RB00562268; RB00287189	Reflora	RB	A.C. Brade	19720	native	NE	1
Parque Estadual do Forno Grande	Angiosperms	Bromeliaceae	Billbergia	euphemiae	E.Morren	BROMELIACEAE Billbergia euphemiae E.Morren	RB00549232	Reflora	RB	C.N. Fraga	2116	native	LC	1
Parque Estadual do Forno Grande	Angiosperms	Bromeliaceae	Billbergia	horrida	Regel	BROMELIACEAE Billbergia horrida Regel	RB00540872	Reflora	RB	R.C. Forzza	4983	native	LC	1
Parque Estadual do Forno Grande	Angiosperms	Bromeliaceae	Billbergia	vittata	Brongn. ex Morel	BROMELIACEAE Billbergia vittata Brongn. ex Morel	MBML022093	Reflora	MBML	L. Kollmann	6389	native	LC	0
Parque Estadual do Forno Grande	Angiosperms	Bromeliaceae	Canistropsis	albiflora	(L.B.Sm.) H.Luther & Leme	BROMELIACEAE Canistropsis albiflora (L.B.Sm.) H.Luther & Leme	RB00521967	Reflora	RB	L. Kollmann	10592	native	VU	1
Parque Estadual do Forno Grande	Angiosperms	Bromeliaceae	Canistrum	triangulare	L.B.Sm. & Reitz	BROMELIACEAE Canistrum triangulare L.B.Sm. & Reitz	RB00287204; RB00562484	Reflora	RB	E. Pereira	2246	native	EN	1
Parque Estadual do Forno Grande	Angiosperms	Bromeliaceae	Edmundoa	lindenii	(Regel) Leme	BROMELIACEAE Edmundoa lindenii (Regel) Leme	MBML024626	Reflora	MBML	L. Kollmann	7940	native	LC	1
Parque Estadual do Forno Grande	Angiosperms	Bromeliaceae	Neoregelia	diversifolia	E.Pereira	BROMELIACEAE Neoregelia diversifolia E.Pereira	RB00540919	Reflora	RB	R.C. Forzza	4988	native	NE	1
Parque Estadual do Forno Grande	Angiosperms	Bromeliaceae	Neoregelia	farinosa	(Ule) L.B.Sm.	BROMELIACEAE Neoregelia farinosa (Ule) L.B.Sm.	RB00549034	Reflora	RB	R.C. Forzza	5437	native	LC	1
Parque Estadual do Forno Grande	Angiosperms	Bromeliaceae	Neoregelia	macrosepala	L.B.Sm.	BROMELIACEAE Neoregelia macrosepala	MBML023519	Reflora	MBML	L. Kollmann	7269	native	NE	1
Parque Estadual do Forno Grande	Angiosperms	Bromeliaceae	Neoregelia	simulans	L.B.Sm.	BROMELIACEAE Neoregelia simulans L.B.Sm.	RB00540868	Reflora	RB	R.C. Forzza	4979	native	NE	1
Parque Estadual do Forno Grande	Angiosperms	Bromeliaceae	Nidularium	campo-alegrense	Leme	BROMELIACEAE Nidularium campo-alegrense Leme	MBML026079	Reflora	MBML	L. Kollmann	9147	native	NE	1
Parque Estadual do Forno Grande	Angiosperms	Bromeliaceae	Nidularium	cariacicaensis	Leme	BROMELIACEAE Nidularium cariacicaensis Leme	CEPEC00129991	Reflora	CEPEC	L. Kollmann	10589	native	NE	1
Parque Estadual do Forno Grande	Angiosperms	Bromeliaceae	Nidularium	espiritosantense	Leme	BROMELIACEAE Nidularium espiritosantense Leme	RB00549053	Reflora	RB	R.C. Forzza	5453	native	NE	1
Parque Estadual do Forno Grande	Angiosperms	Bromeliaceae	Nidularium	kautskyanum	Leme	BROMELIACEAE Nidularium kautskyanum Leme	RB00549032	Reflora	RB	R.C. Forzza	5435	native	EN	1
Parque Estadual do Forno Grande	Angiosperms	Bromeliaceae	Nidularium	procerum	Lindm.	BROMELIACEAE Nidularium procerum Lindm.	VIES012448	Reflora	VIES	J.M.L. Gomes	2942a	native	LC	1
Parque Estadual do Forno Grande	Angiosperms	Bromeliaceae	Nidularium	rutilans	E.Morren	BROMELIACEAE Nidularium rutilans E.Morren	RB00242025	Reflora	RB	E. Pereira	2104	native	NE	0
Parque Estadual do Forno Grande	Angiosperms	Bromeliaceae	Pitcairnia	decidua	L.B.Sm.	BROMELIACEAE Pitcairnia decidua L.B.Sm.	RB00540866	Reflora	RB	R.C. Forzza	4977	native	EN	0
Parque Estadual do Forno Grande	Angiosperms	Bromeliaceae	Pitcairnia	flammea	Lindl.	BROMELIACEAE Pitcairnia flammea Lindl.	RB00841070	Reflora	RB	R.C. Forzza	7650	native	LC	1
Parque Estadual do Forno Grande	Angiosperms	Bromeliaceae	Quesnelia	kautskyi	C.M.Vieira	BROMELIACEAE Quesnelia kautskyi C.M.Vieira	RB00810806	Reflora	RB	R.C. Forzza	7661	native	VU	1
Parque Estadual do Forno Grande	Angiosperms	Bromeliaceae	Tillandsia	castelensis	Leme & W. Till	BROMELIACEAE Tillandsia castelensis Leme & W.Till	RB00586880	Reflora	RB	R. Vasconcellos		native	NE	1
Parque Estadual do Forno Grande	Angiosperms	Bromeliaceae	Tillandsia	geminiflora	Brongn.	BROMELIACEAE Tillandsia geminiflora Brongn.	RB00532847	Reflora	RB	L. Kollmann	11090	native	LC	0
Parque Estadual do Forno Grande	Angiosperms	Bromeliaceae	Tillandsia	recurvata	(L.) L.	BROMELIACEAE Tillandsia recurvata (Linnaeus) Linnaeus	MBML022325	Reflora	MBML	L. Kollmann	6663	native	NE	0
Parque Estadual do Forno Grande	Angiosperms	Bromeliaceae	Tillandsia	stricta	Solander ex Ker - Gawler	BROMELIACEAE Tillandsia stricta Solander ex Ker - Gawler	MBML022497	Reflora	MBML	L. Kollmann	6730	native	NE	0
Parque Estadual do Forno Grande	Angiosperms	Bromeliaceae	Tillandsia	tenuifolia	(L.) L.	BROMELIACEAE Tillandsia tenuifolia (Linnaeus) Linnaeus	MBML022528	Reflora	MBML	L. Kollmann	6774	native	LC	0
Parque Estadual do Forno Grande	Angiosperms	Bromeliaceae	Tillandsia	usneoides	(L.) L.	BROMELIACEAE Tillandsia usneoides (L.) L.	RB00521628	Reflora	RB	P.H. Labiak	4571	native	LC	0
Parque Estadual do Forno Grande	Angiosperms	Bromeliaceae	Vriesea	capixabae	Leme	BROMELIACEAE Vriesea capixabae Leme	RB00540918	Reflora	RB	R.C. Forzza	4986	native	NE	1
Parque Estadual do Forno Grande	Angiosperms	Bromeliaceae	Vriesea	carinata	Wawra	BROMELIACEAE Vriesea carinata Wawra	RB00549262	Reflora	RB	C.N. Fraga	2146	native	LC	1
Parque Estadual do Forno Grande	Angiosperms	Bromeliaceae	Vriesea	ensiformis	(Vell.) Beer	BROMELIACEAE Vriesea ensiformis (Vell.) Beer	CEPEC00129963	Reflora	CEPEC	R.C. Forzza	5434	native	LC	1
Parque Estadual do Forno Grande	Angiosperms	Bromeliaceae	Vriesea	fosteriana	L.B.Sm.	BROMELIACEAE Vriesea fosteriana L.B.Sm.	RB00540863	Reflora	RB	R.C. Forzza	4964	native	DD	1
Parque Estadual do Forno Grande	Angiosperms	Bromeliaceae	Vriesea	guttata	Lindl. & André	BROMELIACEAE Vriesea guttata Lindl. & André	MBML024755	Reflora	MBML	L. Kollmann	7979	native	LC	1
Parque Estadual do Forno Grande	Angiosperms	Bromeliaceae	Vriesea	longicaulis	(Baker) Mez	BROMELIACEAE Vriesea longicaulis (Baker) Mez	RB00810812	Reflora	RB	R.C. Forzza	7667	native	LC	0
Parque Estadual do Forno Grande	Angiosperms	Bromeliaceae	Vriesea	lubbersii	(Baker) E.Morren	BROMELIACEAE Vriesea lubbersii (Baker) E.Morren	RB00557987	Reflora	RB	R.C. Forzza	5476	native	LC	1
Parque Estadual do Forno Grande	Angiosperms	Bromeliaceae	Vriesea	pardalina	Mez	BROMELIACEAE Vriesea pardalina Mez	RB00540867	Reflora	RB	R.C. Forzza	4978	native	LC	0
Parque Estadual do Forno Grande	Angiosperms	Bromeliaceae	Vriesea	pereirae	L.B.Sm.	BROMELIACEAE Vriesea pereirae L.B.Sm.	RB00287261; RB00566723	Reflora	RB	E. Pereira	2235	native	DD	1
Parque Estadual do Forno Grande	Angiosperms	Bromeliaceae	Vriesea	poenulata	(Baker) E.Morren. ex Mez	BROMELIACEAE Vriesea poenulata (Baker) E.Morren. ex Mez	MBML024906	Reflora	MBML	L. Kollmann	8302	native	NE	1
Parque Estadual do Forno Grande	Angiosperms	Bromeliaceae	Vriesea	procera	(Mart. ex Schult. & Schult.f.) Wittm.	BROMELIACEAE Vriesea procera (Mart. ex Schult. & Schult.f.) Wittm.	RB00821032	Reflora	RB	R.G. Barbosa-Silva	102	native	LC	0
Parque Estadual do Forno Grande	Angiosperms	Bromeliaceae	Vriesea	pseudoatra	Leme	BROMELIACEAE Vriesea pseudoatra Leme	MBML039240	Reflora	MBML	R.C. Forzza	5301	native	NE	1
Parque Estadual do Forno Grande	Angiosperms	Bromeliaceae	Wittrockia	gigantea	(Baker) Leme	BROMELIACEAE Wittrockia gigantea (Baker) Leme	RB00549249	Reflora	RB	C.N. Fraga	2133	native	NE	1
Parque Estadual do Forno Grande	Angiosperms	Cactaceae	Coleocephalocereus	fluminensis	(Miq.) Backeb.	CACTACEAE Coleocephalocereus fluminensis (Miq.) Backeb.	RB00557995	Reflora	RB	R.C. Forzza	5484	native	NE	1
Parque Estadual do Forno Grande	Angiosperms	Cactaceae	Hatiora	cylindrica	Britton & Rose	CACTACEAE Hatiora cylindrica Britton & Rose	MBML021940	Reflora	MBML	L. Kollmann	6374	native	DD	1
Parque Estadual do Forno Grande	Angiosperms	Cactaceae	Hatiora	salicornioides	(Haw.) Britton & Rose	CACTACEAE Hatiora salicornioides (Haw.) Britton & Rose	RB00521965	Reflora	RB	L. Kollmann	10590	native	NE	0
Parque Estadual do Forno Grande	Angiosperms	Cactaceae	Lepismium	cruciforme	(Vell.) Miq.	CACTACEAE Lepismium cruciforme (Vell.) Miq.	MBML024588	Reflora	MBML	L. Kollmann	7992	native	LC	0
Parque Estadual do Forno Grande	Angiosperms	Cactaceae	Lepismium	houlletianum	(Lem.) Barthlott	CACTACEAE Lepismium houlletianum (Lem.) Barthlott	RB00532858	Reflora	RB	L. Kollmann	11110	native	LC	0
Parque Estadual do Forno Grande	Angiosperms	Cactaceae	Rhipsalis	clavata	F.A.C.Weber	CACTACEAE Rhipsalis clavata F.A.C.Weber	MBML013726	Reflora	MBML	L. Kollmann	3156	native	NE	1
Parque Estadual do Forno Grande	Angiosperms	Cactaceae	Rhipsalis	elliptica	G.Lindb. ex K.Schum.	CACTACEAE Rhipsalis elliptica G.Lindb. ex K.Schum.	MBML026183	Reflora	MBML	L. Kollmann	8873	native	LC	0
Parque Estadual do Forno Grande	Angiosperms	Cactaceae	Rhipsalis	floccosa	(G.Lindb.) Barthlott & N.P.Taylor	CACTACEAE Rhipsalis floccosa subsp. pulvinigera (G.Lindb.) Barthlott & N.P.Taylor	RB00521961	Reflora	RB	L. Kollmann	10586	native	LC	0
Parque Estadual do Forno Grande	Angiosperms	Cactaceae	Rhipsalis	hoelleri	Barthlott & N.P.Taylor	CACTACEAE Rhipsalis hoelleri Barthlott & N.P.Taylor	MBML013602	Reflora	MBML	L. Kollmann	3139	native	EN	1
Parque Estadual do Forno Grande	Angiosperms	Cactaceae	Rhipsalis	juengeri	Barthlott & N.P.Taylor	CACTACEAE Rhipsalis juengeri Barthlott & N.P.Taylor	SPF00199010	Reflora	SPF	L. Kollmann	7014	native	NE	1
Parque Estadual do Forno Grande	Angiosperms	Cactaceae	Rhipsalis	lindbergiana	K.Schum.	CACTACEAE Rhipsalis lindbergiana K.Schum.	SPF00191374	Reflora	SPF	A.M. Calvente	279	native	NE	0
Parque Estadual do Forno Grande	Angiosperms	Cactaceae	Rhipsalis	neves-armondii	K.Schum.	CACTACEAE Rhipsalis neves-armondii K.Schum.	MBML022736	Reflora	MBML	L. Kollmann	7002	native	NE	1
Parque Estadual do Forno Grande	Angiosperms	Cactaceae	Rhipsalis	pachyptera	Pfeiff.	CACTACEAE Rhipsalis pachyptera Pfeiff.	RB00521413	Reflora	RB	C.N. Fraga	1819	native	NE	1
Parque Estadual do Forno Grande	Angiosperms	Cactaceae	Rhipsalis	russellii	Britton & Rose	CACTACEAE Rhipsalis russellii Britton & Rose	SPF00199020	Reflora	SPF	L. Kollmann	3140	native	LC	0
Parque Estadual do Forno Grande	Angiosperms	Cactaceae	Schlumbergera	kautskyi	(Horobin & M. Millan) N.C.Taylor	CACTACEAE Schlumbergera kautskyi (Horobin & M. Millan) N.C.Taylor	MBML25825	Splink	MBML	L. Kollmann	8947	native	EN	1
Parque Estadual do Forno Grande	Angiosperms	Campanulaceae	Centropogon	cornutus	(L.) Druce	CAMPANULACEAE Centropogon cornutus (L.) Druce	RB00532403	Reflora	RB	R. Goldenberg	1200	native	NE	0
Parque Estadual do Forno Grande	Angiosperms	Campanulaceae	Lobelia	organensis	Gardner	CAMPANULACEAE Lobelia organensis Gardner	RB00521417	Reflora	RB	C.N. Fraga	1823	native	NE	0
Parque Estadual do Forno Grande	Angiosperms	Campanulaceae	Lobelia	thapsoidea	Schott	CAMPANULACEAE Lobelia thapsoidea Schott	RB00529066	Reflora	RB	R. Goldenberg	1033	native	NE	1
Parque Estadual do Forno Grande	Angiosperms	Campanulaceae	Lobelia	capixaba	Rollim & Trovó	CAMPANULACEAE Lobelia capixaba Rollim & Trovó	RB00521417	Reflora	RB	C.N. Fraga	1823	native	NE	1
Parque Estadual do Forno Grande	Angiosperms	Campanulaceae	Siphocampylus	duplosserratus	Pohl	CAMPANULACEAE Siphocampylus duplosserratus Pohl	RB00532410	Reflora	RB	R. Goldenberg	1206	native	NE	1
Parque Estadual do Forno Grande	Angiosperms	Cannaceae	Canna	paniculata	Ruiz & Paron	CANNACEAE Canna paniculata Ruiz & Paron	MBML022432	Reflora	MBML	L. Kollmann	6682	native	NE	0
Parque Estadual do Forno Grande	Angiosperms	Caprifoliaceae	Valeriana	scandens	L.	CAPRIFOLIACEAE Valeriana scandens L.	UPCB76382	Splink	UPCB	L. Kollmann	11127	native	NE	0
Parque Estadual do Forno Grande	Angiosperms	Celastraceae	Monteverdia	evonymoides	(Reissek) Biral	CELASTRACEAE Monteverdia evonymoides (Reissek) Biral	MBML022449	Reflora	MBML	L. Kollmann	6761	native	NE	0
Parque Estadual do Forno Grande	Angiosperms	Celastraceae	Monteverdia	gonoclada	(Mart.) Biral	CELASTRACEAE Monteverdia gonoclada (Mart.) Biral	MBML039263	Reflora	MBML	R.C. Forzza	5314	native	NE	0
Parque Estadual do Forno Grande	Angiosperms	Celastraceae	Monteverdia	schumanniana	(Loes.) Biral	CELASTRACEAE Monteverdia schumanniana (Loes.) Biral	MBML023969	Reflora	MBML	L. Kollmann	7205	native	LC	1
Parque Estadual do Forno Grande	Angiosperms	Chloranthaceae	Hedyosmum	brasiliense	Mart. ex Miq.	CHLORANTHACEAE Hedyosmum brasiliense Mart. ex Miq.	MBML039288	Reflora	MBML	R.C. Forzza	5320	native	NE	0
Parque Estadual do Forno Grande	Angiosperms	Chrysobalanaceae	Licania	indurata	Pilg.	CHRYSOBALANACEAE Licania indurata Pilg.	NY378536	Splink	NY	E. Pereira	2094	native	EN	1
Parque Estadual do Forno Grande	Angiosperms	Clethraceae	Clethra	scabra	Pers.	CLETHRACEAE Clethra scabra Pers.	RB00544717	Reflora	RB	A.P. Fontana	5390	native	LC	1
Parque Estadual do Forno Grande	Angiosperms	Clusiaceae	Clusia	criuva	Cambess.	CLUSIACEAE Clusia criuva Cambess.	RB00521952	Reflora	RB	L. Kollmann	10577	native	LC	1
Parque Estadual do Forno Grande	Angiosperms	Clusiaceae	Clusia	lanceolata	Cambess.	CLUSIACEAE Clusia lanceolata Cambess.	RB00528634	Reflora	RB	M.M. Saavedra	739	native	NE	1
Parque Estadual do Forno Grande	Angiosperms	Clusiaceae	Clusia	mexiae	P.F.Stevens	CLUSIACEAE Clusia mexiae P.F.Stevens	RB00549482	Reflora	RB	R. Goldenberg	1279	native	NE	0
Parque Estadual do Forno Grande	Angiosperms	Clusiaceae	Clusia	organensis	Planch. & Triana	CLUSIACEAE Clusia organensis Planch. & Triana	UEC207162	Splink	UEC	L. Kollmann	6744	native	LC	1
Parque Estadual do Forno Grande	Angiosperms	Clusiaceae	Garcinia	gardneriana	(Planch. & Triana) Zappi	CLUSIACEAE Garcinia gardneriana (Planch. & Triana) Zappi	RB00529085	Reflora	RB	R. Goldenberg	1049	native	NE	0
Parque Estadual do Forno Grande	Angiosperms	Commelinaceae	Commelina	obliqua	Vahl	COMMELINACEAE Commelina obliqua Vahl	RB00557904	Reflora	RB	C.N. Fraga	2464	native	NE	0
Parque Estadual do Forno Grande	Angiosperms	Commelinaceae	Dichorisandra	hexandra	(Aubl.) Standl	COMMELINACEAE Dichorisandra hexandra (Aubl.) Standl	MBML023800	Reflora	MBML	L. Kollmann	7604	native	NE	0
Parque Estadual do Forno Grande	Angiosperms	Commelinaceae	Dichorisandra	procera	Mart. Ex Schult. F.	COMMELINACEAE Dichorisandra procera Mart. Ex Schult. F.	RB00549029	Reflora	RB	R.C. Forzza	5432	native	NE	0
Parque Estadual do Forno Grande	Angiosperms	Commelinaceae	Tradescantia	fluminensis	Vell.	COMMELINACEAE Tradescantia fluminensis Vell.	MBML022586	Reflora	MBML	L. Kollmann	6843	native	NE	0
Parque Estadual do Forno Grande	Angiosperms	Commelinaceae	Tripogandra	diuretica	(Mart. ) Handlos	COMMELINACEAE Tripogandra diuretica ( Mart. ) Handlos	MBML023796	Reflora	MBML	L. Kollmann	7602	native	NE	0
Parque Estadual do Forno Grande	Angiosperms	Convolvulaceae	Cuscuta	racemosa	Mart.	CONVOLVULACEAE Cuscuta racemosa Mart.	RB00532891	Reflora	RB	L. Kollmann	11124	native	NE	1
Parque Estadual do Forno Grande	Angiosperms	Convolvulaceae	Ipomoea	saopaulista	O'Donell	CONVOLVULACEAE Ipomoea saopaulista O'Donell	RB00558072	Reflora	RB	R. Goldenberg	1410	native	NE	0
Parque Estadual do Forno Grande	Angiosperms	Convolvulaceae	Jacquemontia	martii	Choisy	CONVOLVULACEAE Jacquemontia martii Choisy	RB00521488	Reflora	RB	C.N. Fraga	1893	native	NE	0
Parque Estadual do Forno Grande	Angiosperms	Cordiaceae	Cordia	magnoliifolia	Cham.	CORDIACEAE Cordia magnoliifolia Cham.	RB00532407	Reflora	RB	R. Goldenberg	1204	native	LC	1
Parque Estadual do Forno Grande	Angiosperms	Cordiaceae	Cordia	ochnacea	DC.	CORDIACEAE Cordia ochnacea DC.	RB00532250	Reflora	RB	P.H. Labiak	4876	native	EN	1
Parque Estadual do Forno Grande	Angiosperms	Cucurbitaceae	Cayaponia	martiana	Cogn.	CUCURBITACEAE Cayaponia martiana Cogn.	MBML026212	Reflora	MBML	L. Kollmann	9127	native	NE	0
Parque Estadual do Forno Grande	Angiosperms	Cucurbitaceae	Cayaponia	palmata	Cogn.	CUCURBITACEAE Cayaponia palmata Cogn.	RB00571977	Reflora	RB	A.M. Amorim	7807	native	NE	1
Parque Estadual do Forno Grande	Angiosperms	Cyperaceae	Bulbostylis	glaziovii	(Boeckeler) C.B.Clarke	CYPERACEAE Bulbostylis glaziovii (Boeckeler) C.B.Clarke	RB00529581	Reflora	RB	C.N. Fraga	1987	native	NE	0
Parque Estadual do Forno Grande	Angiosperms	Cyperaceae	Cyperus	coriifolius	Boeckeler	CYPERACEAE Cyperus coriifolius Boeckeler	RB00544707	Reflora	RB	A.P. Fontana	5381	native	NE	1
Parque Estadual do Forno Grande	Angiosperms	Cyperaceae	Cyperus	haspan	L.	CYPERACEAE Cyperus haspan L.	RB00558003	Reflora	RB	R.C. Forzza	5492	native	NE	0
Parque Estadual do Forno Grande	Angiosperms	Cyperaceae	Cyperus	lanceolatus	Poir.	CYPERACEAE Cyperus lanceolatus Poir.	RB00558006	Reflora	RB	R.C. Forzza	5495	native	NE	0
Parque Estadual do Forno Grande	Angiosperms	Cyperaceae	Cyperus	sesquiflorus	(Torr.) Mattf. & Kük.	CYPERACEAE Cyperus sesquiflorus (Torr.) Mattf. & Kük.	VIES015423	Reflora	VIES	P.H.D. Barros	218	native	NE	0
Parque Estadual do Forno Grande	Angiosperms	Cyperaceae	Eleocharis	maculosa	(Vahl) Roem. & Schult.	CYPERACEAE Eleocharis maculosa (Vahl) Roem. & Schult.	RB00540888	Reflora	RB	R.C. Forzza	4967	native	NE	0
Parque Estadual do Forno Grande	Angiosperms	Cyperaceae	Eleocharis	sellowiana	Kunth	CYPERACEAE Eleocharis sellowiana Kunth	RB00532888	Reflora	RB	L. Kollmann	11115	native	NE	0
Parque Estadual do Forno Grande	Angiosperms	Cyperaceae	Fimbristylis	complanata	(Retz.) Link	CYPERACEAE Fimbristylis complanata (Retz.) Link	RB00529586	Reflora	RB	C.N. Fraga	1992	native	NE	0
Parque Estadual do Forno Grande	Angiosperms	Cyperaceae	Lagenocarpus	polyphyllus	Kuntze	CYPERACEAE Lagenocarpus polyphyllus Kuntze	UPCB0029384	Reflora	UPCB	P.H. Labiak	4939	native	NE	0
Parque Estadual do Forno Grande	Angiosperms	Cyperaceae	Lagenocarpus	subaphyllus	T. Koyama	CYPERACEAE Lagenocarpus subaphyllus T. Koyama	RB00481140	Reflora	RB	A.C. Brade	19827	native	NE	1
Parque Estadual do Forno Grande	Angiosperms	Cyperaceae	Rhynchospora	cryptantha	C.B.Clarke	CYPERACEAE Rhynchospora cryptantha C.B.Clarke	MBML013692	Reflora	MBML	L. Kollmann	3234	native	NE	1
Parque Estadual do Forno Grande	Angiosperms	Cyperaceae	Rhynchospora	marisculus	Lindl. ex Nees	CYPERACEAE Rhynchospora marisculus Lindl. ex Nees	UFP60551	Splink	UFP	R.C. Forzza	5493	native	NE	0
Parque Estadual do Forno Grande	Angiosperms	Cyperaceae	Rhynchospora	orbignyana	(Brongn.) L.B.Sm.	CYPERACEAE Rhynchospora orbignyana (Brongn.) L.B.Sm.	RB00549085	Reflora	RB	C.N. Fraga	2243	native	NE	1
Parque Estadual do Forno Grande	Angiosperms	Cyperaceae	Rhynchospora	splendens	Lindm.	CYPERACEAE Rhynchospora splendens Lindm.	RB00569546	Reflora	RB	P.L. Viana	3643	native	NE	1
Parque Estadual do Forno Grande	Angiosperms	Cyperaceae	Rhynchospora	tenuis	Link	CYPERACEAE Rhynchospora tenuis Link	RB00540889	Reflora	RB	R.C. Forzza	4969	native	LC	0
Parque Estadual do Forno Grande	Angiosperms	Cyperaceae	Scleria	plusiophylla	Steud.	CYPERACEAE Scleria plusiophylla Steud.	RB00569547	Reflora	RB	P.L. Viana	3644	native	NE	0
Parque Estadual do Forno Grande	Angiosperms	Cyperaceae	Trilepis	lhotzkiana	Nees ex Arn.	CYPERACEAE Trilepis lhotzkiana Nees ex Arn.	RB00540887	Reflora	RB	R.C. Forzza	4960	native	NE	0
Parque Estadual do Forno Grande	Angiosperms	Dilleniaceae	Davilla	rugosa	Poir.	DILLENIACEAE Davilla rugosa Poir.	RB00528229	Reflora	RB	A.P. Fontana	5173	native	NE	0
Parque Estadual do Forno Grande	Angiosperms	Dioscoreaceae	Dioscorea	cinnamomifolia	Hook.	DIOSCOREACEAE Dioscorea cinnamomifolia Hook.	MBML022625	Reflora	MBML	L. Kollmann	6870	native	NE	0
Parque Estadual do Forno Grande	Angiosperms	Dioscoreaceae	Dioscorea	glandulosa	(Klotzsch ex Griseb.) Kunth	DIOSCOREACEAE Dioscorea glandulosa (Klotzsch ex Griseb.) Kunth	VIES032199	Reflora	VIES	P.H.D. Barros	214	native	NE	0
Parque Estadual do Forno Grande	Angiosperms	Dioscoreaceae	Dioscorea	grisebachii	Kunth	DIOSCOREACEAE Dioscorea grisebachii Kunth	RB00549490	Reflora	RB	R. Goldenberg	1287	native	NE	0
Parque Estadual do Forno Grande	Angiosperms	Dioscoreaceae	Dioscorea	monadelpha	(Kunth) Griseb.	DIOSCOREACEAE Dioscorea monadelpha (Kunth) Griseb.	MBML022523	Reflora	MBML	L. Kollmann	6642	native	NE	0
Parque Estadual do Forno Grande	Angiosperms	Dioscoreaceae	Dioscorea	ovata	Vell.	DIOSCOREACEAE Dioscorea ovata Vell.	MBML022615	Reflora	MBML	L. Kollmann	6860	native	NE	0
Parque Estadual do Forno Grande	Angiosperms	Dioscoreaceae	Dioscorea	piperifolia	Humb. & Bonpl. ex Willd.	DIOSCOREACEAE Dioscorea piperifolia Humb. & Bonpl. ex Willd.	RB00532893	Reflora	RB	L. Kollmann	11126	native	NE	0
Parque Estadual do Forno Grande	Angiosperms	Dioscoreaceae	Dioscorea	sincorensis	R.Knuth	DIOSCOREACEAE Dioscorea sincorensis R.Knuth	MBML026453	Reflora	MBML	L. Kollmann	9140	native	NE	0
Parque Estadual do Forno Grande	Angiosperms	Dioscoreaceae	Dioscorea	therezopolensis	Uline ex R.Knuth	DIOSCOREACEAE Dioscorea therezopolensis Uline ex R.Knuth	RB00532849	Reflora	RB	L. Kollmann	11092	native	NE	0
Parque Estadual do Forno Grande	Angiosperms	Droseraceae	Drosera	latifolia	(Eichler) Gonella & Rivadavia	DROSERACEAE Drosera latifolia (Eichler) Gonella & Rivadavia	RB00076624	Reflora	RB	A.C. Brade	19249	native	LC	0
Parque Estadual do Forno Grande	Angiosperms	Elaeocarpaceae	Sloanea	hirsuta	(Schott) Planch. ex Benth	ELAEOCARPACEAE Sloanea hirsuta (Schott) Planch. ex Benth	MBML34596	Splink	MBML	R. Goldenberg	1062	native	LC	1
Parque Estadual do Forno Grande	Angiosperms	Ericaceae	Gaultheria	eriophylla	(Pers.) Mart. ex Sleumer	ERICACEAE Gaultheria eriophylla (Pers.) Sleumer ex. Burtt	MBML023054	Reflora	MBML	L. Kollmann	7158	native	NE	0
Parque Estadual do Forno Grande	Angiosperms	Ericaceae	Gaylussacia	caparoensis	Sleumer	ERICACEAE Gaylussacia caparoensis Sleumer	RB00549096	Reflora	RB	C.N. Fraga	2256	native	EN	1
Parque Estadual do Forno Grande	Angiosperms	Ericaceae	Gaylussacia	densa	Cham.	ERICACEAE Gaylussacia densa Cham.	MBML022638	Reflora	MBML	L. Kollmann	6846	native	NE	1
Parque Estadual do Forno Grande	Angiosperms	Ericaceae	Gaylussacia	pallida	Cham.	ERICACEAE Gaylussacia pallida Cham.	MBML022738	Reflora	MBML	L. Kollmann	7007	native	NE	0
Parque Estadual do Forno Grande	Angiosperms	Ericaceae	Gaylussacia	pulchra	Pohl	ERICACEAE Gaylussacia pulchra Pohl	RB00077967	Reflora	RB	A.C. Brade	19818	native	NE	0
Parque Estadual do Forno Grande	Angiosperms	Eriocaulaceae	Paepalanthus	macaheensis	Körn.	ERIOCAULACEAE Paepalanthus macaheensis Körn.	RB00540895	Reflora	RB	R.C. Forzza	4991	native	EN	1
Parque Estadual do Forno Grande	Angiosperms	Eriocaulaceae	Paepalanthus	planifolius	(Bong.) Körn.	ERIOCAULACEAE Paepalanthus planifolius (Bong.) Körn.	RB00599963	Reflora	RB	A.C. Brade	19811	native	NE	0
Parque Estadual do Forno Grande	Angiosperms	Euphorbiaceae	Alchornea	triplinervia	(Spreng.) Müll.Arg.	EUPHORBIACEAE Alchornea triplinervia (Spreng.) Müll.Arg.	MBML034110	Reflora	MBML	L. Kollmann	10572	native	NE	0
Parque Estadual do Forno Grande	Angiosperms	Euphorbiaceae	Astraea	klotzschii	Didr.	EUPHORBIACEAE Astraea klotzschii Didr.	RB00569641	Reflora	RB	R.C. Forzza	5346	native	NE	0
Parque Estadual do Forno Grande	Angiosperms	Euphorbiaceae	Astraea	lobata	(L.) Klotzsch	EUPHORBIACEAE Astraea lobata (L.) Klotzsch	VIES013813	Reflora	VIES	D.T. Iglesias	147	native	LC	0
Parque Estadual do Forno Grande	Angiosperms	Euphorbiaceae	Croton	celtidifolius	Baill.	EUPHORBIACEAE Croton celtidifolius Baill.	RB00549105	Reflora	RB	C.N. Fraga	2265	native	LC	1
Parque Estadual do Forno Grande	Angiosperms	Euphorbiaceae	Croton	dichrous	Müll.Arg.	EUPHORBIACEAE Croton dichrous Müll.Arg.	NY01015445	Reflora	NY	P.H. Labiak	4217	native	NE	1
Parque Estadual do Forno Grande	Angiosperms	Euphorbiaceae	Croton	floribundus	Spreng.	EUPHORBIACEAE Croton floribundus Spreng.	RB00549479	Reflora	RB	R. Goldenberg	1276	native	LC	1
Parque Estadual do Forno Grande	Angiosperms	Euphorbiaceae	Croton	lundianus	Müll.Arg.	EUPHORBIACEAE Croton lundianus Müll.Arg.	MBML024634	Reflora	MBML	L. Kollmann	7930	native	NE	0
Parque Estadual do Forno Grande	Angiosperms	Euphorbiaceae	Croton	splendidus	Baill.	EUPHORBIACEAE Croton splendidus Baill.	MBML024090	Reflora	MBML	A.P. Fontana	1011	native	LC	0
Parque Estadual do Forno Grande	Angiosperms	Euphorbiaceae	Mabea	fistulifera	Mart.	EUPHORBIACEAE Mabea fistulifera Mart.	HUEFS115605	Reflora	HUEFS	C. Azevedo	279	native	NE	0
Parque Estadual do Forno Grande	Angiosperms	Euphorbiaceae	Phyllanthus	claussenii	Müll.Arg.	EUPHORBIACEAE Phyllanthus claussenii Müll.Arg.	MBML022493	Reflora	MBML	L. Kollmann	6723	native	LC	0
Parque Estadual do Forno Grande	Angiosperms	Euphorbiaceae	Phyllanthus	subemarginatus	Müll.Arg.	EUPHORBIACEAE Phyllanthus subemarginatus Müll.Arg.	RB00571960	Reflora	RB	A.M. Amorim	7791	native	NE	0
Parque Estadual do Forno Grande	Angiosperms	Euphorbiaceae	Plukenetia	serrata	(Vell.) L.J.Gillespie	EUPHORBIACEAE Plukenetia serrata (Vell.) L.J.Gillespie	RB00558086	Reflora	RB	R. Goldenberg	1424	native	LC	1
Parque Estadual do Forno Grande	Angiosperms	Euphorbiaceae	Sapium	glandulosum	(L.) Morong	EUPHORBIACEAE Sapium glandulosum (L.) Morong	RB00521946	Reflora	RB	L. Kollmann	10571	native	NE	0
Parque Estadual do Forno Grande	Angiosperms	Fabaceae	Bauhinia	longifolia	(Bong.) Steud.	FABACEAE Bauhinia longifolia (Bong.) Steud.	MBM201064	Splink	MBM	G. Hatschbach	65283	native	LC	0
Parque Estadual do Forno Grande	Angiosperms	Fabaceae	Chamaecrista	nictitans	(L.) Moench	FABACEAE Chamaecrista nictitans (L.) Moench	RB00529530	Reflora	RB	C.N. Fraga	1936	native	NE	0
Parque Estadual do Forno Grande	Angiosperms	Fabaceae	Collaea	speciosa	(Loisel) DC.	FABACEAE Collaea speciosa (Loisel) DC.	MBML022314	Reflora	MBML	L. Kollmann	6637	native	LC	0
Parque Estadual do Forno Grande	Angiosperms	Fabaceae	Condylostylis	candida	(Vell.) A. Delgado	FABACEAE Condylostylis candida (Vell.) A. Delgado	RB00549223	Reflora	RB	C.N. Fraga	2107	native	NE	0
Parque Estadual do Forno Grande	Angiosperms	Fabaceae	Crotalaria	micans	Link	FABACEAE Crotalaria micans Link	MBML031211	Reflora	MBML	L. Kollmann	9984	native	NE	0
Parque Estadual do Forno Grande	Angiosperms	Fabaceae	Crotalaria	vitellina	Ker Gawl.	FABACEAE Crotalaria vitellina Ker Gawl.	RB00529107	Reflora	RB	R. Goldenberg	1070	native	NE	0
Parque Estadual do Forno Grande	Angiosperms	Fabaceae	Dalbergia	frutescens	(Vell.) Britton	FABACEAE Dalbergia frutescens (Vell.) Britton	RB00529614	Reflora	RB	C.N. Fraga	2011	native	NE	0
Parque Estadual do Forno Grande	Angiosperms	Fabaceae	Desmodium	adscendens	(Sw.) DC.	FABACEAE Desmodium adscendens (Sw.) DC.	MBML025814	Reflora	MBML	L. Kollmann	8924	native	NE	0
Parque Estadual do Forno Grande	Angiosperms	Fabaceae	Desmodium	affine	Schltdl.	FABACEAE Desmodium affine Schltdl.	RB00557887	Reflora	RB	C.N. Fraga	2447	native	NE	0
Parque Estadual do Forno Grande	Angiosperms	Fabaceae	Desmodium	axillare	(Sw.) DC.	FABACEAE Desmodium axillare (Sw.) DC.	MBML021967	Reflora	MBML	L. Kollmann	6410	native	NE	0
Parque Estadual do Forno Grande	Angiosperms	Fabaceae	Desmodium	incanum	(Sw.) DC.	FABACEAE Desmodium incanum (Sw.) DC.	RB00366849	Reflora	RB			non native	NE	0
Parque Estadual do Forno Grande	Angiosperms	Fabaceae	Erythrina	falcata	Benth.	FABACEAE Erythrina falcata Benth.	RB00532875	Reflora	RB	L. Kollmann	11099	native	NE	0
Parque Estadual do Forno Grande	Angiosperms	Fabaceae	Erythrina	verna	Vell.	FABACEAE Erythrina verna Vell.	RB00574740	Reflora	RB	L. Kollmann	8058	native	LC	0
Parque Estadual do Forno Grande	Angiosperms	Fabaceae	Inga	hispida	Schott ex Benth.	FABACEAE Inga hispida Schott ex Benth.	VIES017228	Reflora	VIES	J.M.L. Gomes	3268	native	LC	1
Parque Estadual do Forno Grande	Angiosperms	Fabaceae	Inga	leptantha	Benth.	FABACEAE Inga leptantha Benth.	VIES010518	Reflora	VIES	L. Kollmann	6417	native	LC	1
Parque Estadual do Forno Grande	Angiosperms	Fabaceae	Inga	marginata	Willd.	FABACEAE Inga marginata Willd.	MBML039261	Reflora	MBML	R.C. Forzza	5311	native	NE	0
Parque Estadual do Forno Grande	Angiosperms	Fabaceae	Inga	sessilis	(Vell.) Mart.	FABACEAE Inga sessilis (Vell.) Mart.	RB00544718	Reflora	RB	A.P. Fontana	5391	native	LC	0
Parque Estadual do Forno Grande	Angiosperms	Fabaceae	Machaerium	declinatum	(Vell.) Stellfeld	FABACEAE Machaerium declinatum (Vell.) Stellfeld	RB00558079	Reflora	RB	R. Goldenberg	1417	native	LC	1
Parque Estadual do Forno Grande	Angiosperms	Fabaceae	Machaerium	nyctitans	(Vell.) Benth.	FABACEAE Machaerium nyctitans (Vell.) Benth.	RB00529613	Reflora	RB	C.N. Fraga	2010	native	LC	0
Parque Estadual do Forno Grande	Angiosperms	Fabaceae	Mantiqueira	bella	(Mart. ex Benth.) L.P.Queiroz	FABACEAE Mantiqueira bella (Mart. ex Benth.) L.P.Queiroz	RB00169524	Reflora	RB	A.C. Brade	19819	native	DD	1
Parque Estadual do Forno Grande	Angiosperms	Fabaceae	Mimosa	extensa	Benth.	FABACEAE Mimosa extensa Benth.	RB00163701	Reflora	RB	A.C. Brade	19295	native	LC	1
Parque Estadual do Forno Grande	Angiosperms	Fabaceae	Piptadenia	adiantoides	(Spreng.) J.F.Macbr.	FABACEAE Piptadenia adiantoides (Spreng.) J.F.Macbr.	RB00544727	Reflora	RB	A.P. Fontana	5400	native	NE	0
Parque Estadual do Forno Grande	Angiosperms	Fabaceae	Pseudopiptadenia	contorta	(DC.) G.P.Lewis & M.P.Lima	FABACEAE Pseudopiptadenia contorta (DC.) G.P.Lewis & M.P.Lima	RB01054486	Reflora	RB	T.B. Flores	1730	native	LC	0
Parque Estadual do Forno Grande	Angiosperms	Fabaceae	Schnella	angulosa	(Vogel) Wunderlin	FABACEAE Schnella angulosa (Vogel) Wunderlin	RB00591776	Reflora	RB	A.D. Foli	6335	native	LC	1
Parque Estadual do Forno Grande	Angiosperms	Fabaceae	Senegalia	hoehnei	Seigler, M.P.Morim, M.J.F.Barros & Ebinger	FABACEAE Senegalia hoehnei Seigler, M.P.Morim, M.J.F.Barros & Ebinger	RB00571973	Reflora	RB	A.M. Amorim	7803	native	LC	0
Parque Estadual do Forno Grande	Angiosperms	Fabaceae	Senna	macranthera	(DC. ex Collad.) H.S.Irwin & Barneby	FABACEAE Senna macranthera (DC. ex Collad.) H.S.Irwin & Barneby	MBML039048	Reflora	MBML	A.P. Fontana	5857	native	NE	0
Parque Estadual do Forno Grande	Angiosperms	Fabaceae	Senna	multijuga	(Rich.) H.S.Irwin & Barneby	FABACEAE Senna multijuga (Rich.) H.S.Irwin & Barneby	RB00549192	Reflora	RB	C.N. Fraga	2356	native	NE	1
Parque Estadual do Forno Grande	Angiosperms	Fabaceae	Senna	neglecta	(Vogel) H.S.Irwin & Barneby	FABACEAE Senna neglecta (Vogel) H.S.Irwin & Barneby	NY00004859	Reflora	NY	A.C. Brade	19776	native	NE	1
Parque Estadual do Forno Grande	Angiosperms	Fabaceae	Sigmoidotropis	speciosa	(Kunth) A. Delgado	FABACEAE Sigmoidotropis speciosa (Kunth) A. Delgado	RB00571959	Reflora	RB	A.M. Amorim	7790	native	NE	0
Parque Estadual do Forno Grande	Angiosperms	Fabaceae	Swartzia	myrtifolia	Sm.	FABACEAE Swartzia myrtifolia Sm.	RB00184203	Reflora	RB	E. Pereira	2095	native	NE	1
Parque Estadual do Forno Grande	Angiosperms	Gentianaceae	Hockinia	montana	Gardner	GENTIANACEAE Hockinia montana Gardner	RB00549210	Reflora	RB	C.N. Fraga	2374	native	NE	1
Parque Estadual do Forno Grande	Angiosperms	Gentianaceae	Macrocarpaea	glaziovii	Gilg	GENTIANACEAE Macrocarpaea glaziovii Gilg	RB00521957	Reflora	RB	L. Kollmann	10582	native	LC	1
Parque Estadual do Forno Grande	Angiosperms	Gentianaceae	Macrocarpaea	obtusifolia	(Griseb.) Gilg	GENTIANACEAE Macrocarpaea obtusifolia (Griseb.) Gilg	RB00549037	Reflora	RB	R.C. Forzza	5440	native	NE	0
Parque Estadual do Forno Grande	Angiosperms	Gentianaceae	Prepusa	viridiflora	Brade	GENTIANACEAE Prepusa viridiflora Brade	MBML033337	Reflora	MBML	P.H. Labiak	4209	native	EN	1
Parque Estadual do Forno Grande	Angiosperms	Gesneriaceae	Codonanthe	cordifolia	Chautems	GESNERIACEAE Codonanthe cordifolia Chautems	RB00549472	Reflora	RB	R. Goldenberg	1269	native	NE	1
Parque Estadual do Forno Grande	Angiosperms	Gesneriaceae	Nematanthus	crassifolius	(Schott) Wiehler	GESNERIACEAE Nematanthus crassifolius (Schott) Wiehler	MBML022315	Reflora	MBML	L. Kollmann	6652	native	LC	1
Parque Estadual do Forno Grande	Angiosperms	Gesneriaceae	Nematanthus	fornix	(Vell.) Chautems	GESNERIACEAE Nematanthus fornix (Vell.) Chautems	RB00549076	Reflora	RB	C.N. Fraga	2234	native	LC	1
Parque Estadual do Forno Grande	Angiosperms	Gesneriaceae	Nematanthus	lanceolatus	(Poir.) Chautems	GESNERIACEAE Nematanthus lanceolatus (Poir.) Chautems	CEPEC00056518	Reflora	RB	A.C. Brade	19281	native	LC	0
Parque Estadual do Forno Grande	Angiosperms	Gesneriaceae	Paliavana	prasinata	(Ker Gawl.) Benth.	GESNERIACEAE Paliavana prasinata (Ker Gawl.) Benth.	RB00529567	Reflora	RB	C.N. Fraga	1973	native	NE	1
Parque Estadual do Forno Grande	Angiosperms	Gesneriaceae	Sinningia	brasiliensis	(Regel & Schmidt) Wiehler & Chautems	GESNERIACEAE Sinningia brasiliensis (Regel & Schmidt) Wiehler & Chautems	MBML026193	Reflora	MBML	L. Kollmann	8893	native	LC	0
Parque Estadual do Forno Grande	Angiosperms	Gesneriaceae	Sinningia	cooperi	(Paxton) Wiehler	GESNERIACEAE Sinningia cooperi (Paxton) Wiehler	MBML022317	Reflora	MBML	L. Kollmann	6646	native	LC	1
Parque Estadual do Forno Grande	Angiosperms	Gesneriaceae	Sinningia	elatior	(Kunth) Chautems	GESNERIACEAE Sinningia elatior (Kunth) Chautems	CEPEC00041579	Reflora	CEPEC	A. Ruschi		native	LC	0
Parque Estadual do Forno Grande	Angiosperms	Gesneriaceae	Sinningia	magnifica	(Otto & A.Dietr.) Wiehler	GESNERIACEAE Sinningia magnifica (Otto & A.Dietr.) Wiehler	MBML034895	Reflora	MBML	A.P. Fontana	4782	native	LC	0
Parque Estadual do Forno Grande	Angiosperms	Gesneriaceae	Sinningia	sceptrum	(Mart.) Wiehler	GESNERIACEAE Sinningia sceptrum (Mart.) Wiehler	RB00557890	Reflora	RB	C.N. Fraga	2450	native	LC	0
Parque Estadual do Forno Grande	Angiosperms	Gesneriaceae	Vanhouttea	calcarata	Lem.	GESNERIACEAE Vanhouttea calcarata Lem.	RB00540901	Reflora	RB	R.C. Forzza	4952	native	LC	1
Parque Estadual do Forno Grande	Angiosperms	Griseliniaceae	Griselinia	ruscifolia	(Clos) Ball	GRISELINIACEAE Griselinia ruscifolia (Clos) Ball	RB00532376	Reflora	RB	R. Goldenberg	1173	native	NT	1
Parque Estadual do Forno Grande	Angiosperms	Hypoxidaceae	Hypoxis	decumbens	L.	HYPOXIDACEAE Hypoxis decumbens L.	RB00557992	Reflora	RB	R.C. Forzza	5481	native	NE	0
Parque Estadual do Forno Grande	Angiosperms	Iridaceae	Sisyrinchium	marchio	(Vell.) Steud.	IRIDACEAE Sisyrinchium marchio (Vell.) Steud.	RB00529588	Reflora	RB	C.N. Fraga	1994	native	NE	0
Parque Estadual do Forno Grande	Angiosperms	Iridaceae	Sisyrinchium	restioides	Spreng.	IRIDACEAE Sisyrinchium restioides Spreng.	RB00628014	Reflora	RB	A.C. Brade	19260	native	NE	0
Parque Estadual do Forno Grande	Angiosperms	Juncaceae	Juncus	densiflorus	Kunth	JUNCACEAE Juncus densiflorus Kunth	RB00549282	Reflora	RB	C.N. Fraga	2168	native	NE	0
Parque Estadual do Forno Grande	Angiosperms	Juncaceae	Juncus	effusus	L.	JUNCACEAE Juncus effusus L.	RB00549261	Reflora	RB	C.N. Fraga	2145	native	NE	0
Parque Estadual do Forno Grande	Angiosperms	Lamiaceae	Salvia	arenaria	A.St.-Hil. ex Benth.	LAMIACEAE Salvia arenaria A.St.-Hil. ex Benth.	RB00521414	Reflora	RB	C.N. Fraga	1820	native	NE	1
Parque Estadual do Forno Grande	Angiosperms	Lauraceae	Endlicheria	paniculata	(Spreng.) J.F.Macbr.	LAURACEAE Endlicheria paniculata (Spreng.) J.F.Macbr.	MBML022071	Reflora	MBML	L. Kollmann	6381	native	NE	0
Parque Estadual do Forno Grande	Angiosperms	Lauraceae	Nectandra	oppositifolia	Nees & Mart.	LAURACEAE Nectandra oppositifolia Nees & Mart.	RB00571985	Reflora	RB	A.M. Amorim	7815	native	NE	0
Parque Estadual do Forno Grande	Angiosperms	Lauraceae	Ocotea	aciphylla	(Nees & Mart.) Mez	LAURACEAE Ocotea aciphylla (Nees & Mart.) Mez	RB00130829	Reflora	RB	E. Pereira	2113	native	NT	0
Parque Estadual do Forno Grande	Angiosperms	Lauraceae	Ocotea	puberula	(Rich.) Nees	LAURACEAE Ocotea puberula (Rich.) Nees	MBML024067	Reflora	MBML	A.P. Fontana	983	native	NT	0
Parque Estadual do Forno Grande	Angiosperms	Lauraceae	Ocotea	spectabilis	(Meisn.) Mez	LAURACEAE Ocotea spectabilis (Meisn.) Mez	MBML023390	Reflora	MBML	L. Kollmann	7183	native	LC	0
Parque Estadual do Forno Grande	Angiosperms	Lauraceae	Persea	willdenovii	Kosterm.	LAURACEAE Persea willdenovii Kosterm.	RB00544195	Reflora	RB	P.H. Labiak	4941	native	LC	0
Parque Estadual do Forno Grande	Angiosperms	Lentibulariaceae	Genlisea	lobata	Fromm	LENTIBULARIACEAE Genlisea lobata Fromm	RB00544702	Reflora	RB	A.P. Fontana	5376	native	EN	1
Parque Estadual do Forno Grande	Angiosperms	Lentibulariaceae	Utricularia	longifolia	Gardner	LENTIBULARIACEAE Utricularia longifolia Gardner	MBML022693	Reflora	MBML	L. Kollmann	6983	native	LC	0
Parque Estadual do Forno Grande	Angiosperms	Lentibulariaceae	Utricularia	nelumbifolia	Gardner	LENTIBULARIACEAE Utricularia nelumbifolia Gardner	RB00549208	Reflora	RB	C.N. Fraga	2372	native	NE	1
Parque Estadual do Forno Grande	Angiosperms	Lentibulariaceae	Utricularia	reniformis	A.St.-Hil.	LENTIBULARIACEAE Utricularia reniformis A.St.-Hil.	MBML013612	Reflora	MBML	L. Kollmann	3179	native	NE	1
Parque Estadual do Forno Grande	Angiosperms	Lentibulariaceae	Utricularia	tricolor	A.St.-Hil.	LENTIBULARIACEAE Utricularia tricolor A.St.-Hil.	RB00205213	Reflora	RB	A.C. Brade	19802	native	NE	0
Parque Estadual do Forno Grande	Angiosperms	Loranthaceae	Dendrophthora	elliptica	(Gardner) Krug & Urb.	LORANTHACEAE Dendrophthora elliptica (Gardner) Krug & Urb.	RB00204991	Reflora	RB	A.C. Brade	19247	native	NE	0
Parque Estadual do Forno Grande	Angiosperms	Loranthaceae	Struthanthus	acuminatus	(Ruiz & Pav.) Kuijt	LORANTHACEAE Struthanthus acuminatus (Ruiz & Pav.) Kuijt	RB00529076	Reflora	RB	R. Goldenberg	1042	native	NE	1
Parque Estadual do Forno Grande	Angiosperms	Loranthaceae	Struthanthus	marginatus	(Desr.) G.Don	LORANTHACEAE Struthanthus marginatus (Desr.) G.Don	RB00544192	Reflora	RB	P.H. Labiak	4938	native	NE	0
Parque Estadual do Forno Grande	Angiosperms	Loranthaceae	Struthanthus	polyrrhizus	(Mart.) Mart.	LORANTHACEAE Struthanthus polyrrhizus (Mart.) Mart.	RB00521627	Reflora	RB	P.H. Labiak	4570	native	NE	0
Parque Estadual do Forno Grande	Angiosperms	Loranthaceae	Struthanthus	taubatensis	Eichler	LORANTHACEAE Struthanthus taubatensis Eichler	UB153129	Splink	UB	L. Kollmann	7162	native	NE	0
Parque Estadual do Forno Grande	Angiosperms	Loranthaceae	Struthanthus	uraguensis	(Hook. & Arn.) G.Don	LORANTHACEAE Struthanthus uraguensis (Hook. & Arn.) G.Don	RB00532398	Reflora	RB	R. Goldenberg	1195	native	NE	0
Parque Estadual do Forno Grande	Angiosperms	Lythraceae	Cuphea	racemosa	(L.f.) Spreng.	LYTHRACEAE Cuphea racemosa (L.f.) Spreng.	RB00209020	Reflora	RB	A.C. Brade	19842	native	NE	1
Parque Estadual do Forno Grande	Angiosperms	Lythraceae	Cuphea	schwackei	Koehne	LYTHRACEAE Cuphea schwackei Koehne	RB00544202	Reflora	RB	P.H. Labiak	4947	native	NE	1
Parque Estadual do Forno Grande	Angiosperms	Malpighiaceae	Banisteriopsis	membranifolia	(A.Juss.) B.Gates	MALPIGHIACEAE Banisteriopsis membranifolia (A.Juss.) B.Gates	RB00571993	Reflora	RB	A.M. Amorim	7823	native	NE	0
Parque Estadual do Forno Grande	Angiosperms	Malpighiaceae	Byrsonima	vernicosa	Nied.	MALPIGHIACEAE Byrsonima vernicosa Nied.	RB00532380	Reflora	RB	R. Goldenberg	1177	native	VU	1
Parque Estadual do Forno Grande	Angiosperms	Malpighiaceae	Heteropterys	eucalyptifolia	Amorim	MALPIGHIACEAE Heteropterys eucalyptifolia Amorim	MBM392770	Reflora	MBM	C.N. Fraga	2109	native	NE	1
Parque Estadual do Forno Grande	Angiosperms	Malpighiaceae	Heteropterys	intermedia	(A.Juss.) Griseb.	MALPIGHIACEAE Heteropterys intermedia (A.Juss.) Griseb.	RB00521418	Reflora	RB	C.N. Fraga	1824	native	NE	1
Parque Estadual do Forno Grande	Angiosperms	Malpighiaceae	Heteropterys	leschenaultiana	A.Juss.	MALPIGHIACEAE Heteropterys leschenaultiana A.Juss.	RB00544739	Reflora	RB	A.P. Fontana	5412	native	NE	1
Parque Estadual do Forno Grande	Angiosperms	Malpighiaceae	Heteropterys	nitida	(Lam.) DC.	MALPIGHIACEAE Heteropterys nitida (Lam.) DC.	RB00571992	Reflora	RB	A.M. Amorim	7822	native	NE	0
Parque Estadual do Forno Grande	Angiosperms	Malpighiaceae	Heteropterys	sericea	(Cav.) A.Juss.	MALPIGHIACEAE Heteropterys sericea (Cav.) A.Juss.	VIES025449	Reflora	VIES	Turma de Taxonomia de Campo 2015	28	native	NE	0
Parque Estadual do Forno Grande	Angiosperms	Malpighiaceae	Heteropterys	trigoniifolia	A.Juss.	MALPIGHIACEAE Heteropterys trigoniifolia A.Juss.	RB00528623	Reflora	RB	M.M. Saavedra	728	native	LC	1
Parque Estadual do Forno Grande	Angiosperms	Malpighiaceae	Niedenzuella	lucida	(A.Juss.) W.R.Anderson	MALPIGHIACEAE Niedenzuella lucida (A.Juss.) W.R.Anderson	MBML021964	Reflora	MBML	L. Kollmann	6456	native	NE	1
Parque Estadual do Forno Grande	Angiosperms	Malpighiaceae	Niedenzuella	poeppigiana	(A.Juss.) W.R.Anderson	MALPIGHIACEAE Niedenzuella poeppigiana (A.Juss.) W.R.Anderson	RB00521935	Reflora	RB	L. Kollmann	10543	native	LC	0
Parque Estadual do Forno Grande	Angiosperms	Malpighiaceae	Stigmaphyllon	alternifolium	A.Juss.	MALPIGHIACEAE Stigmaphyllon alternifolium A.Juss.	RB00571951	Reflora	RB	A.M. Amorim	7783	native	NE	1
Parque Estadual do Forno Grande	Angiosperms	Malpighiaceae	Stigmaphyllon	blanchetii	C.E. Anderson	MALPIGHIACEAE Stigmaphyllon blanchetii E.C. Anderson	SP472087	Splink	SP	C.N. Fraga	1816	native	NE	0
Parque Estadual do Forno Grande	Angiosperms	Malpighiaceae	Tetrapterys	anisoptera	A.Juss.	MALPIGHIACEAE Tetrapterys anisoptera A.Juss.	RB00544738	Reflora	RB	A.P. Fontana	5411	native	NE	1
Parque Estadual do Forno Grande	Angiosperms	Malpighiaceae	Tetrapterys	mucronata	Cav.	MALPIGHIACEAE Tetrapterys mucronata Cav.	RB00549058	Reflora	RB	C.N. Fraga	2217	native	NE	0
Parque Estadual do Forno Grande	Angiosperms	Malvaceae	Abutilon	appendiculatum	K.Schum.	MALVACEAE Abutilon appendiculatum K.Schum.	RB00529549	Reflora	RB	C.N. Fraga	1955	native	NE	1
Parque Estadual do Forno Grande	Angiosperms	Malvaceae	Abutilon	minarum	K.Schum.	MALVACEAE Abutilon minarum K.Schum.	RB00549086	Reflora	RB	C.N. Fraga	2244	native	NE	1
Parque Estadual do Forno Grande	Angiosperms	Malvaceae	Callianthe	capixabae	M.T.R.Costa & Bovini	MALVACEAE Callianthe capixabae M.T.R.Costa & Bovini	RB00529549	Reflora	RB	C.N. Fraga	1955	native	NE	1
Parque Estadual do Forno Grande	Angiosperms	Malvaceae	Callianthe	rufinerva	(A.St.-Hil.) Donnel.	MALVACEAE Callianthe rufinerva (A.St.-Hil.) Donnel.	UPCB 77006	Splink	UPCB	R. Goldenberg	1186	native	LC	0
Parque Estadual do Forno Grande	Angiosperms	Malvaceae	Callianthe	sellowiana	(Klotzsch) Donnel	MALVACEAE Callianthe sellowiana (Klotzsch) Donnel	RB00821021	Reflora	RB	R.G. Barbosa-Silva	91	native	EN	1
Parque Estadual do Forno Grande	Angiosperms	Marantaceae	Goeppertia	monophylla	(Vell.) Borchs. & S.Suárez	MARANTACEAE Goeppertia monophylla (Vell.) Borchs. & S.Suárez	RB00549028	Reflora	RB	R.C. Forzza	5431	native	LC	1
Parque Estadual do Forno Grande	Angiosperms	Marantaceae	Stromanthe	papillosa	Petersen	MARANTACEAE Stromanthe papillosa Petersen	RB00540933	Reflora	RB	R.C. Forzza	4974	native	NE	1
Parque Estadual do Forno Grande	Angiosperms	Marantaceae	Stromanthe	porteana	Gris	MARANTACEAE Stromanthe porteana Gris	CEPEC125454	Splink	CEPEC	R.C. Forzza	4974	native	LC	0
Parque Estadual do Forno Grande	Angiosperms	Marantaceae	Stromanthe	tonckat	(Aubl.) Eichler	MARANTACEAE Stromanthe tonckat (Aubl.) Eichler	RB00557994	Reflora	RB	R.C. Forzza	5483	native	NE	0
Parque Estadual do Forno Grande	Angiosperms	Marcgraviaceae	Marcgravia	polyantha	Delpino	MARCGRAVIACEAE Marcgravia polyantha Delpino	RB00529563	Reflora	RB	C.N. Fraga	1969	native	LC	0
Parque Estadual do Forno Grande	Angiosperms	Melastomataceae	Bertolonia	mosenii	Cogn.	MELASTOMATACEAE Bertolonia mosenii Cogn.	RB00673954	Reflora	RB	J. Meirelles	449	native	LC	0
Parque Estadual do Forno Grande	Angiosperms	Melastomataceae	Chaetogastra	sebastianopolitana	(Raddi) P.J.F.Guim. & Michelang.	MELASTOMATACEAE Chaetogastra sebastianopolitana (Raddi) P.J.F.Guim. & Michelang.	UPCB100649	Splink	UPCB	R. Goldenberg	1035	native	NE	0
Parque Estadual do Forno Grande	Angiosperms	Melastomataceae	Lavoisiera	imbricata	(Thunb.) DC.	MELASTOMATACEAE Lavoisiera imbricata (Thunb.) DC.	RB00673994	Reflora	RB	J. Meirelles	489	native	LC	0
Parque Estadual do Forno Grande	Angiosperms	Melastomataceae	Leandra	acutiflora	(Naudin) Cogn.	MELASTOMATACEAE Leandra acutiflora (Naudin) Cogn.	RB00673982	Reflora	RB	J. Meirelles	477	native	LC	0
Parque Estadual do Forno Grande	Angiosperms	Melastomataceae	Leandra	amplexicaulis	DC.	MELASTOMATACEAE Leandra amplexicaulis DC.	RB00583613	Reflora	RB	L. Kollmann	6414	native	LC	1
Parque Estadual do Forno Grande	Angiosperms	Melastomataceae	Leandra	aspera	Cogn.	MELASTOMATACEAE Leandra aspera Cogn.	MBML34108	Splink	MBML	L. Kollmann	10578	native	NE	1
Parque Estadual do Forno Grande	Angiosperms	Melastomataceae	Leandra	aurea	(Cham.) Cogn.	MELASTOMATACEAE Leandra aurea (Cham.) Cogn.	MBML53492	Splink	MBML	J. Meirelles	443	native	NE	0
Parque Estadual do Forno Grande	Angiosperms	Melastomataceae	Leandra	carassana	(DC.) Cogn.	MELASTOMATACEAE Leandra carassana (DC.) Cogn.	RB00673974	Reflora	RB	J. Meirelles	469	native	NE	0
Parque Estadual do Forno Grande	Angiosperms	Melastomataceae	Leandra	diffusa	Cogn.	MELASTOMATACEAE Leandra diffusa Cogn.	RB00571999	Reflora	RB	A.M. Amorim	7827	native	NE	0
Parque Estadual do Forno Grande	Angiosperms	Melastomataceae	Leandra	fallax	(Cham.) Cogn.	MELASTOMATACEAE Leandra fallax (Cham.) Cogn.	UPCB0013535	Reflora	UPCB	L. Kollmann	6647	native	LC	1
Parque Estadual do Forno Grande	Angiosperms	Melastomataceae	Leandra	foveolata	(DC.) Cogn.	MELASTOMATACEAE Leandra foveolata (DC.) Cogn.	RB00549095	Reflora	RB	C.N. Fraga	2255	native	NE	0
Parque Estadual do Forno Grande	Angiosperms	Melastomataceae	Leandra	melastomoides	Raddi	MELASTOMATACEAE Leandra melastomoides Raddi	RB00529548	Reflora	RB	C.N. Fraga	1954	native	NE	0
Parque Estadual do Forno Grande	Angiosperms	Melastomataceae	Leandra	multiplinervis	(Naudin) Cogn.	MELASTOMATACEAE Leandra multiplinervis (Naudin) Cogn.	RB00549091	Reflora	RB	C.N. Fraga	2251	native	NE	1
Parque Estadual do Forno Grande	Angiosperms	Melastomataceae	Leandra	nianga	(DC.) Cogn.	MELASTOMATACEAE Leandra nianga (DC.) Cogn.	RB00544217	Reflora	RB	P.H. Labiak	4961	native	LC	1
Parque Estadual do Forno Grande	Angiosperms	Melastomataceae	Leandra	tomentosa	Cogn.	MELASTOMATACEAE Leandra tomentosa Cogn.	RB00810804	Reflora	RB	R.C. Forzza	7659	native	NE	1
Parque Estadual do Forno Grande	Angiosperms	Melastomataceae	Leandra	variabilis	Raddi	MELASTOMATACEAE Leandra variabilis Raddi	UPCB0014817	Reflora	UPCB	R.C. Forzza	4992	native	LC	1
Parque Estadual do Forno Grande	Angiosperms	Melastomataceae	Leandra	xantholasia	(DC.) Cogn.	MELASTOMATACEAE Leandra xantholasia (DC.) Cogn.	RB00549478	Reflora	RB	R. Goldenberg	1275	native	NE	0
Parque Estadual do Forno Grande	Angiosperms	Melastomataceae	Leandra	xanthostachya	Cogn.	MELASTOMATACEAE Leandra xanthostachya Cogn.	UPCB0014712	Reflora	UPCB	C.N. Fraga	2263	native	LC	0
Parque Estadual do Forno Grande	Angiosperms	Melastomataceae	Marcetia	taxifolia	(A.St.-Hil.) DC.	MELASTOMATACEAE Marcetia taxifolia (A.St.-Hil.) DC.	RB00544704	Reflora	RB	A.P. Fontana	5378	native	NE	0
Parque Estadual do Forno Grande	Angiosperms	Melastomataceae	Meriania	tetramera	Wurdack	MELASTOMATACEAE Meriania tetramera Wurdack	RB00673989	Reflora	RB	J. Meirelles	484	native	LC	1
Parque Estadual do Forno Grande	Angiosperms	Melastomataceae	Miconia	fasciculata	Gardner	MELASTOMATACEAE Miconia fasciculata Gardner	RB00549476	Reflora	RB	R. Goldenberg	1273	native	LC	1
Parque Estadual do Forno Grande	Angiosperms	Melastomataceae	Miconia	flammea	Casar.	MELASTOMATACEAE Miconia flammea Casar.	RB00673977	Reflora	RB	J. Meirelles	472	native	LC	0
Parque Estadual do Forno Grande	Angiosperms	Melastomataceae	Miconia	formosa	Cogn.	MELASTOMATACEAE Miconia formosa Cogn.	RB00532383	Reflora	RB	R. Goldenberg	1180	native	LC	1
Parque Estadual do Forno Grande	Angiosperms	Melastomataceae	Miconia	goldenbergiana	Caddah	MELASTOMATACEAE Miconia goldenbergiana Caddah	RB00521426	Reflora	RB	C.N. Fraga	1832	native	NT	1
Parque Estadual do Forno Grande	Angiosperms	Melastomataceae	Miconia	latecrenata	(DC.) Naudin	MELASTOMATACEAE Miconia latecrenata (DC.) Naudin	RB00583545	Reflora	RB	L. Kollmann	6611	native	LC	1
Parque Estadual do Forno Grande	Angiosperms	Melastomataceae	Miconia	octopetala	Cogn.	MELASTOMATACEAE Miconia octopetala Cogn.	RB00532379	Reflora	RB	R. Goldenberg	1176	native	LC	1
Parque Estadual do Forno Grande	Angiosperms	Melastomataceae	Miconia	paniculata	(DC.) Naudin	MELASTOMATACEAE Miconia paniculata (DC.) Naudin	VIES 11676	Reflora	VIES	R. Goldenberg	1278	native	LC	0
Parque Estadual do Forno Grande	Angiosperms	Melastomataceae	Miconia	polyandra	Gardner	MELASTOMATACEAE Miconia polyandra Gardner	RB00529094	Reflora	RB	R. Goldenberg	1057	native	LC	1
Parque Estadual do Forno Grande	Angiosperms	Melastomataceae	Miconia	pusilliflora	(DC.) Naudin	MELASTOMATACEAE Miconia pusilliflora (DC.) Naudin	CEPEC00137536	Reflora	CEPEC	R. Goldenberg	1413	native	NE	1
Parque Estadual do Forno Grande	Angiosperms	Melastomataceae	Miconia	sellowiana	Naudin	MELASTOMATACEAE Miconia sellowiana Naudin	RB00529091	Reflora	RB	R. Goldenberg	1055	native	LC	0
Parque Estadual do Forno Grande	Angiosperms	Melastomataceae	Miconia	spiritusanctensis	R.Goldenb., Bacci & Bochorny	MELASTOMATACEAE Miconia spiritusanctensis R.Goldenb., Bacci & Bochorny	VIES013796	Reflora	VIES	D.T. Iglesias	128	native	NE	1
Parque Estadual do Forno Grande	Angiosperms	Melastomataceae	Miconia	theaezans	(Bonpl.) Cogn.	MELASTOMATACEAE Miconia theaezans (Bonpl.) Cogn.	MBML21961	Splink	MBML	L. Kollmann	6428	native	NE	0
Parque Estadual do Forno Grande	Angiosperms	Melastomataceae	Miconia	tristis	Spring	MELASTOMATACEAE Miconia tristis Spring	RB00572000	Reflora	RB	A.M. Amorim	7828	native	NE	1
Parque Estadual do Forno Grande	Angiosperms	Melastomataceae	Miconia	willdenowii	Klotzsch ex Naudin	MELASTOMATACEAE Miconia willdenowii Klotzsch ex Naudin	RB00532377	Reflora	RB	R. Goldenberg	1174	native	LC	1
Parque Estadual do Forno Grande	Angiosperms	Melastomataceae	Pleiochiton	blepharodes	(DC.) Reginato et al.	MELASTOMATACEAE Pleiochiton blepharodes (DC.) Reginato et al.	RB00529065	Reflora	RB	R. Goldenberg	1032	native	LC	1
Parque Estadual do Forno Grande	Angiosperms	Melastomataceae	Pleroma	arboreum	Gardner	MELASTOMATACEAE Pleroma arboreum Gardner	RB00544745	Reflora	RB	A.P. Fontana	5418	native	LC	1
Parque Estadual do Forno Grande	Angiosperms	Melastomataceae	Pleroma	castellense	(Brade) P.J.F.Guim. & Michelang.	MELASTOMATACEAE Pleroma castellense (Brade) P.J.F.Guim. & Michelang.	RB00673969	Reflora	RB	J. Meirelles	464	native	CR	1
Parque Estadual do Forno Grande	Angiosperms	Melastomataceae	Pleroma	estrellense	(Raddi) P.J.F.Guim. & Michelang.	MELASTOMATACEAE Pleroma estrellense (Raddi) P.J.F.Guim. & Michelang.	RB00571972	Reflora	RB	A.M. Amorim	7802	native	LC	1
Parque Estadual do Forno Grande	Angiosperms	Melastomataceae	Pleroma	fornograndense	F.S.Mey., R.Goldenb. & L.Kollmann	MELASTOMATACEAE Pleroma fornograndense F.S.Mey., R.Goldenb. & L.Kollmann	MBML021950	Reflora	MBML	L. Kollmann	6441	native	NE	1
Parque Estadual do Forno Grande	Angiosperms	Melastomataceae	Pleroma	fothergillii	(Schrank et Mart. ex DC.) Triana	MELASTOMATACEAE Pleroma fothergillii (Schrank et Mart. ex DC.) Triana	UPCB100870	Splink	UPCB	J. Meirelles	490	native	LC	1
Parque Estadual do Forno Grande	Angiosperms	Melastomataceae	Pleroma	heteromallum	(D. Don) D. Don	MELASTOMATACEAE Pleroma heteromallum (D. Don) D. Don	MBML21980	Splink	MBML	L. Kollmann	6402	native	NE	0
Parque Estadual do Forno Grande	Angiosperms	Melastomataceae	Pleroma	oleifolium	(DC.) R. Romero & Versiane	MELASTOMATACEAE Pleroma oleifolium (DC.) R. Romero & Versiane	RB00558081	Reflora	RB	R. Goldenberg	1419	native	LC	0
Parque Estadual do Forno Grande	Angiosperms	Melastomataceae	Pleroma	semidecandrum	(Schrank et Mart. ex DC.) Triana	MELASTOMATACEAE Pleroma semidecandrum (Schrank et Mart. ex DC.) Triana	UPCB100853	Splink	UPCB	J. Meirelles	468	native	NE	0
Parque Estadual do Forno Grande	Angiosperms	Melastomataceae	Pleroma	tedescoi	(Meirelles, L.Kollmann & R.Goldenb.) P.J.F.Guim. & Michelang.	MELASTOMATACEAE Pleroma tedescoi (Meirelles, L.Kollmann & R.Goldenb.) P.J.F.Guim. & Michelang.	MO101210482	Splink	MO	R. Goldenberg	1290	native	NE	1
Parque Estadual do Forno Grande	Angiosperms	Meliaceae	Cabralea	canjerana	(Vell.) Mart.	MELIACEAE Cabralea canjerana (Vell.) Mart.	RB00532895	Reflora	RB	L. Kollmann	11131	native	NE	0
Parque Estadual do Forno Grande	Angiosperms	Meliaceae	Guarea	guidonia	(L.) Sleumer	MELIACEAE Guarea guidonia (L.) Sleumer	RB00219594	Reflora	RB	E. Pereira	2122	native	NE	0
Parque Estadual do Forno Grande	Angiosperms	Meliaceae	Trichilia	pallens	C.DC.	MELIACEAE Trichilia pallens C.DC.	RB00529084	Reflora	RB	R. Goldenberg	1048	native	LC	0
Parque Estadual do Forno Grande	Angiosperms	Menispermaceae	Odontocarya	vitis	(Vell.) J.M.A.Braga	MENISPERMACEAE Odontocarya vitis (Vell.) J.M.A.Braga	RB00532392	Reflora	RB	R. Goldenberg	1189	native	LC	1
Parque Estadual do Forno Grande	Angiosperms	Monimiaceae	Mollinedia	glabra	(Spreng.) Perkins	MONIMIACEAE Mollinedia glabra (Spreng.) Perkins	RB00610209	Reflora	RB	L. Kollmann	7149	native	LC	1
Parque Estadual do Forno Grande	Angiosperms	Monimiaceae	Mollinedia	schottiana	(Spreng.) Perkins	MONIMIACEAE Mollinedia schottiana (Spreng.) Perkins	RB00549273	Reflora	RB	C.N. Fraga	2159	native	NE	1
Parque Estadual do Forno Grande	Angiosperms	Moraceae	Dorstenia	setosa	Moric.	MORACEAE Dorstenia setosa Moric.	RB00540944	Reflora	RB	R.C. Forzza	4990	native	NE	1
Parque Estadual do Forno Grande	Angiosperms	Moraceae	Dorstenia	turnerifolia	Fischer & Meyer	MORACEAE Dorstenia turnerifolia Fischer & Meyer	MBML21960	Splink	MBML	L. Kollmann	8944	native	NE	1
Parque Estadual do Forno Grande	Angiosperms	Moraceae	Sorocea	bonplandii	(Baill.) W.C.Burger et al.	MORACEAE Sorocea bonplandii (Baill.) W.C.Burger et al.	RB00549087	Reflora	RB	C.N. Fraga	2246	native	NE	0
Parque Estadual do Forno Grande	Angiosperms	Myrtaceae	Eugenia	cinerascens	Gardner	MYRTACEAE Eugenia cinerascens Gardner	CEPEC00125439	Reflora	CEPEC	R.C. Forzza	4998	native	CR	1
Parque Estadual do Forno Grande	Angiosperms	Myrtaceae	Eugenia	goiapabana	Sobral & Mazine	MYRTACEAE Eugenia goiapabana Sobral & Mazine	RB00540948	Reflora	RB	R.C. Forzza	4999	native	EN	1
Parque Estadual do Forno Grande	Angiosperms	Myrtaceae	Eugenia	pisiformis	Cambess.	MYRTACEAE Eugenia pisiformis Cambess.	RB01405076	Reflora	RB	T. Fernandes	367	native	LC	1
Parque Estadual do Forno Grande	Angiosperms	Myrtaceae	Eugenia	pruniformis	Cambess.	MYRTACEAE Eugenia pruniformis Cambess.	RB00571487	Reflora	RB	L. Kollmann	6760	native	LC	0
Parque Estadual do Forno Grande	Angiosperms	Myrtaceae	Eugenia	repanda	O.Berg	MYRTACEAE Eugenia repanda O.Berg	RB00557893	Reflora	RB	C.N. Fraga	2453	native	NE	0
Parque Estadual do Forno Grande	Angiosperms	Myrtaceae	Myrceugenia	miersiana	(Gardner) D.Legrand & Kausel	MYRTACEAE Myrceugenia miersiana (Gardner) D.Legrand & Kausel	MBM306365	Reflora	MBM	L. Kollmann	6748	native	LC	1
Parque Estadual do Forno Grande	Angiosperms	Myrtaceae	Myrceugenia	ovalifolia	(O.Berg) Landrum	MYRTACEAE Myrceugenia ovalifolia (O.Berg) Landrum	RB00540946	Reflora	RB	R.C. Forzza	4997	native	NE	1
Parque Estadual do Forno Grande	Angiosperms	Myrtaceae	Myrcia	excoriata	(Mart.) E.Lucas & C.E.Wilson	MYRTACEAE Myrcia excoriata (Mart.) E.Lucas & C.E.Wilson	RB00529559	Reflora	RB	C.N. Fraga	1965	native	NE	1
Parque Estadual do Forno Grande	Angiosperms	Myrtaceae	Myrcia	fenzliana	O.Berg	MYRTACEAE Myrcia fenzliana O.Berg	RB01405092	Reflora	RB	T. Fernandes	383	native	NE	0
Parque Estadual do Forno Grande	Angiosperms	Myrtaceae	Myrcia	glomerata	(Cambess.) G.P.Burton & E.Lucas	MYRTACEAE Myrcia glomerata (Cambess.) G.P.Burton & E.Lucas	RB00549253	Reflora	RB	C.N. Fraga	2137	native	NE	1
Parque Estadual do Forno Grande	Angiosperms	Myrtaceae	Myrcia	hebepetala	DC.	MYRTACEAE Myrcia hebepetala DC.	RB00549271	Reflora	RB	C.N. Fraga	2157	native	LC	1
Parque Estadual do Forno Grande	Angiosperms	Myrtaceae	Myrcia	lenheirensis	Kiaersk.	MYRTACEAE Myrcia lenheirensis Kiaersk.	MBM306349	Reflora	MBM	L. Kollmann	7172	native	NE	1
Parque Estadual do Forno Grande	Angiosperms	Myrtaceae	Myrcia	loranthifolia	(DC.) G.P. Burton & E.Lucas	MYRTACEAE Myrcia loranthifolia (DC.) G.P. Burton & E.Lucas	RB00532363	Reflora	RB	R. Goldenberg	1161	native	LC	0
Parque Estadual do Forno Grande	Angiosperms	Myrtaceae	Myrcia	racemosa	(O.Berg) Kiaersk.	MYRTACEAE Myrcia racemosa (O.Berg) Kiaersk.	RB00549202	Reflora	RB	C.N. Fraga	2366	native	NE	0
Parque Estadual do Forno Grande	Angiosperms	Myrtaceae	Myrcia	selloi	(Spreng) N.Silveira	MYRTACEAE Myrcia selloi (Spreng) N.Silveira	RB00571485	Reflora	RB	L. Kollmann	7179	native	NE	0
Parque Estadual do Forno Grande	Angiosperms	Myrtaceae	Myrcia	splendens	(Sw.) DC.	MYRTACEAE Myrcia splendens (Sw.) DC.	RB00544696	Reflora	RB	A.P. Fontana	5370	native	NE	0
Parque Estadual do Forno Grande	Angiosperms	Myrtaceae	Myrcia	tenuivenosa	Kiaersk.	MYRTACEAE Myrcia tenuivenosa Kiaersk.	RB00549068	Reflora	RB	C.N. Fraga	2227	native	NE	1
Parque Estadual do Forno Grande	Angiosperms	Myrtaceae	Myrcia	tomentosa	(Aubl.) DC.	MYRTACEAE Myrcia tomentosa (Aubl.) DC.	RB00974768	Reflora	RB	T.B. Flores	1732	native	NE	0
Parque Estadual do Forno Grande	Angiosperms	Myrtaceae	Psidium	cattleyanum	Sabine	MYRTACEAE Psidium cattleyanum Sabine	RB00571990	Reflora	RB	A.M. Amorim	7820	native	LC	0
Parque Estadual do Forno Grande	Angiosperms	Myrtaceae	Psidium	guineense	Sw.	MYRTACEAE Psidium guineense Sw.	CEPEC00125665	Reflora	CEPEC	C.N. Fraga	1966	native	NE	0
Parque Estadual do Forno Grande	Angiosperms	Myrtaceae	Siphoneugena	delicata	Sobral & Proença	MYRTACEAE Siphoneugena delicata Sobral & Proença	MBML24816	Splink	MBML	L. Kollmann	7904	native	VU	1
Parque Estadual do Forno Grande	Angiosperms	Myrtaceae	Siphoneugena	kuhlmannii	Mattos	MYRTACEAE Siphoneugena kuhlmannii Mattos	RB00549241	Reflora	RB	C.N. Fraga	2125	native	VU	1
Parque Estadual do Forno Grande	Angiosperms	Nyctaginaceae	Guapira	graciliflora	(Mart. ex Schmidt) Lundell	NYCTAGINACEAE Guapira graciliflora (Mart. ex Schmidt) Lundell	MBML13638	Splink	MBML	L. Kollmann	3202	native	NE	0
Parque Estadual do Forno Grande	Angiosperms	Nyctaginaceae	Guapira	opposita	(Vell.) Reitz	NYCTAGINACEAE Guapira opposita (Vell.) Reitz	RB00544191	Reflora	RB	P.H. Labiak	4937	native	NE	0
Parque Estadual do Forno Grande	Angiosperms	Onagraceae	Fuchsia	regia	(Vell.) Munz	ONAGRACEAE Fuchsia regia (Vell.) Munz	RB00571949	Reflora	RB	A.M. Amorim	7781	native	LC	1
Parque Estadual do Forno Grande	Angiosperms	Onagraceae	Ludwigia	leptocarpa	(Nutt.) H. Hara	ONAGRACEAE Ludwigia leptocarpa (Nutt.) H. Hara	MBM392895	Reflora	MBM	C.N. Fraga	2445	native	NE	0
Parque Estadual do Forno Grande	Angiosperms	Onagraceae	Ludwigia	octovalvis	(Jacq.) P.H.Raven	ONAGRACEAE Ludwigia octovalvis (Jacq.) P.H.Raven	RB00549270	Reflora	RB	C.N. Fraga	2156	native	NE	0
Parque Estadual do Forno Grande	Angiosperms	Orchidaceae	Acianthera	auriculata	(Lindl.) Pridgeon & M.W.Chase	ORCHIDACEAE Acianthera auriculata (Lindl.) Pridgeon & M.W.Chase	RB00529550	Reflora	RB	C.N. Fraga	1956	native	LC	1
Parque Estadual do Forno Grande	Angiosperms	Orchidaceae	Acianthera	crinita	(Barb.Rodr.) Pridgeon & M.W.Chase	ORCHIDACEAE Acianthera crinita (Barb.Rodr.) Pridgeon & M.W.Chase	MBML26229	Splink	MBML	L. Kollmann	8875	native	LC	1
Parque Estadual do Forno Grande	Angiosperms	Orchidaceae	Acianthera	fornograndensis	L.Kollmann & A.P.Fontana	ORCHIDACEAE Acianthera fornograndensis L.Kollmann & A.P.Fontana	MBML023897	Reflora	MBML	L. Kollmann	7266	native	NE	1
Parque Estadual do Forno Grande	Angiosperms	Orchidaceae	Acianthera	glumacea	(Lindl.) Pridgeon & M.W.Chase	ORCHIDACEAE Acianthera glumacea (Lindl.) Pridgeon & M.W.Chase	RB00549191	Reflora	RB	C.N. Fraga	2355	native	LC	0
Parque Estadual do Forno Grande	Angiosperms	Orchidaceae	Acianthera	hygrophyla	(Barb.Rodr.) Pridgeon & M.W.Chase	ORCHIDACEAE Acianthera hygrophyla (Barb.Rodr.) Pridgeon & M.W.Chase	MBML26593	Splink	MBML	L. Kollmann	9059	native	NE	1
Parque Estadual do Forno Grande	Angiosperms	Orchidaceae	Acianthera	jordanensis	(Brade) F.Barros	ORCHIDACEAE Acianthera jordanensis (Brade) F.Barros	MBML23777	Splink	MBML	L. Kollmann	7101	native	NE	1
Parque Estadual do Forno Grande	Angiosperms	Orchidaceae	Acianthera	luteola	(Lindl.) Pridgeon & M.W.Chase	ORCHIDACEAE Acianthera luteola (Lindl.) Pridgeon & M.W.Chase	MBML26177	Splink	MBML	L. Kollmann	8878	native	NE	1
Parque Estadual do Forno Grande	Angiosperms	Orchidaceae	Acianthera	saundersiana	(Rchb.f.) Pridgeon & M.W.Chase	ORCHIDACEAE Acianthera saundersiana (Rchb.f.) Pridgeon & M.W.Chase	RB00521975	Reflora	RB	L. Kollmann	10600	native	NE	0
Parque Estadual do Forno Grande	Angiosperms	Orchidaceae	Acianthera	saurocephala	(Lodd.) Pridgeon & M.W.Chase	ORCHIDACEAE Acianthera saurocephala (Lodd.) Pridgeon & M.W.Chase	RB00549259	Reflora	RB	C.N. Fraga	2143	native	LC	1
Parque Estadual do Forno Grande	Angiosperms	Orchidaceae	Acianthera	serpentula	(Barb.Rodr.) F.Barros	ORCHIDACEAE Acianthera serpentula (Barb.Rodr.) F.Barros	RB00521969	Reflora	RB	L. Kollmann	10594	native	LC	1
Parque Estadual do Forno Grande	Angiosperms	Orchidaceae	Acianthera	tricarinata	(Poepp. & Endl.) Pridgeon & M.W.Chase	ORCHIDACEAE Acianthera tricarinata (Poepp. & Endl.) Pridgeon & M.W.Chase	MBML13619	Splink	MBML	L. Kollmann	3147	native	LC	1
Parque Estadual do Forno Grande	Angiosperms	Orchidaceae	Anathallis	adenochila	(Loefgr.) F.Barros	ORCHIDACEAE Anathallis adenochila (Loefgr.) F.Barros	RB00549048	Reflora	RB	R.C. Forzza	5449	native	LC	0
Parque Estadual do Forno Grande	Angiosperms	Orchidaceae	Anathallis	liparanges	(Rchb.f.) Luer	ORCHIDACEAE Anathallis liparanges (Rchb.f.) Luer	MBML24098	Splink	MBML	A.P. Fontana	1022	native	LC	0
Parque Estadual do Forno Grande	Angiosperms	Orchidaceae	Anathallis	paranaensis	(Schltr.) Pridgeon & M.W.Chase	ORCHIDACEAE Anathallis paranaensis (Schltr.) Pridgeon & M.W.Chase	UPCB0029405	Reflora	UPCB	L. Kollmann	10596	native	NE	0
Parque Estadual do Forno Grande	Angiosperms	Orchidaceae	Anathallis	radialis	(Porto & Brade) Pridgeon & M.W.Chase	ORCHIDACEAE Anathallis radialis (Porto & Brade) Pridgeon & M.W.Chase	RB00557892	Reflora	RB	C.N. Fraga	2452	native	NT	1
Parque Estadual do Forno Grande	Angiosperms	Orchidaceae	Anathallis	sclerophylla	(Lindl.) Pridgeon & M.W.Chase	ORCHIDACEAE Anathallis sclerophylla (Lindl.) Pridgeon & M.W.Chase	MBML22882	Splink	MBML	E. Lagasa	134	native	LC	0
Parque Estadual do Forno Grande	Angiosperms	Orchidaceae	Aspidogyne	commelinoides	(Barb.Rodr.) Garay	ORCHIDACEAE Aspidogyne commelinoides (Barb.Rodr.) Garay	RB00521428	Reflora	RB	C.N. Fraga	1834	native	LC	0
Parque Estadual do Forno Grande	Angiosperms	Orchidaceae	Bifrenaria	leucorrhoda	Rchb.f.	ORCHIDACEAE Bifrenaria leucorrhoda Rchb.f.	MBML23908	Splink	MBML	L. Kollmann	7610	native	LC	0
Parque Estadual do Forno Grande	Angiosperms	Orchidaceae	Bifrenaria	tyrianthina	(Lodd. ex Loudon) Rchb.f.	ORCHIDACEAE Bifrenaria tyrianthina (Lodd. ex Loudon) Rchb.f.	RB00549074	Reflora	RB	C.N. Fraga	2232	native	LC	0
Parque Estadual do Forno Grande	Angiosperms	Orchidaceae	Bulbophyllum	atropurpureum	Barb.Rodr.	ORCHIDACEAE Bulbophyllum atropurpureum Barb.Rodr.	BOTU27649	Splink	BOTU	L. Kollmann	7230	native	LC	1
Parque Estadual do Forno Grande	Angiosperms	Orchidaceae	Bulbophyllum	campos-portoi	Brade	ORCHIDACEAE Bulbophyllum campos-portoi Brade	RB00549211	Reflora	RB	C.N. Fraga	2375	native	LC	1
Parque Estadual do Forno Grande	Angiosperms	Orchidaceae	Bulbophyllum	micropetaliforme	J.E.Leite	ORCHIDACEAE Bulbophyllum micropetaliforme J.E.Leite	RB00521429	Reflora	RB	C.N. Fraga	1835	native	LC	1
Parque Estadual do Forno Grande	Angiosperms	Orchidaceae	Campylocentrum	ornithorrhynchum	(Lindl.) Rolfe	ORCHIDACEAE Campylocentrum ornithorrhynchum (Lindl.) Rolfe	MBML22538	Splink	MBML	L. Kollmann	6885	native	NE	1
Parque Estadual do Forno Grande	Angiosperms	Orchidaceae	Campylocentrum	parahybunense	(Barb.Rodr.) Rolfe	ORCHIDACEAE Campylocentrum parahybunense (Barb.Rodr.) Rolfe	MBML13535	Splink	MBML	E. Lagasa	177	native	LC	1
Parque Estadual do Forno Grande	Angiosperms	Orchidaceae	Cattleya	cinnabarina	(Bateman ex Lindl.) van den Berg	ORCHIDACEAE Cattleya cinnabarina (Bateman ex Lindl.) van den Berg	MBML13649	Splink	MBML	L. Kollmann	3225	native	LC	1
Parque Estadual do Forno Grande	Angiosperms	Orchidaceae	Cattleya	coccinea	Lindl.	ORCHIDACEAE Cattleya coccinea Lindl.	MBML24081	Splink	MBML	A.P. Fontana	1000	native	LC	1
Parque Estadual do Forno Grande	Angiosperms	Orchidaceae	Cattleya	dichroma	Van den Berg	ORCHIDACEAE Cattleya dichroma Van den Berg	RB00549080	Reflora	RB	C.N. Fraga	2238	native	NE	1
Parque Estadual do Forno Grande	Angiosperms	Orchidaceae	Cattleya	kautskyana	(V.P.Castro & Chiron) Van den Berg	ORCHIDACEAE Cattleya kautskyana (V.P.Castro & Chiron) Van den Berg	RB00257598	Reflora	RB	A.C. Brade	2001	native	CR	1
Parque Estadual do Forno Grande	Angiosperms	Orchidaceae	Cattleya	macrobulbosa	(Pabst) Van den Berg	ORCHIDACEAE Cattleya macrobulbosa (Pabst) Van den Berg	RB00257644	Reflora	RB	A.C. Brade	19991	native	NE	1
Parque Estadual do Forno Grande	Angiosperms	Orchidaceae	Cattleya	pygmaea	(Pabst) Van den Berg	ORCHIDACEAE Cattleya pygmaea (Pabst) Van den Berg	MBML26594	Splink	MBML	L. Kollmann	9162	native	EN	1
Parque Estadual do Forno Grande	Angiosperms	Orchidaceae	Cattleya	wittigiana	(Barb.Rodr.) van den Berg	ORCHIDACEAE Cattleya wittigiana (Barb.Rodr.) van den Berg	RB00259909	Reflora	RB	A.C. Brade	19131	native	EN	0
Parque Estadual do Forno Grande	Angiosperms	Orchidaceae	Cleistes	montana	Gardner	ORCHIDACEAE Cleistes montana Gardner	RB00653238	Reflora	RB	A.C. Brade	19873	native	NE	1
Parque Estadual do Forno Grande	Angiosperms	Orchidaceae	Cyclopogon	argyrifolius	Barb.Rodr.	ORCHIDACEAE Cyclopogon argyrifolius Barb.Rodr.	RB00549071	Reflora	RB	C.N. Fraga	2230	native	LC	1
Parque Estadual do Forno Grande	Angiosperms	Orchidaceae	Elleanthus	brasiliensis	(Lindl.) Rchb.f.	ORCHIDACEAE Elleanthus brasiliensis (Lindl.) Rchb.f.	RB00540952	Reflora	RB	R.C. Forzza	4959	native	NE	1
Parque Estadual do Forno Grande	Angiosperms	Orchidaceae	Epidendrum	armeniacum	Lindl.	ORCHIDACEAE Epidendrum armeniacum Lindl.	MBML25698	Splink	MBML	L. Kollmann	8631	native	NE	1
Parque Estadual do Forno Grande	Angiosperms	Orchidaceae	Epidendrum	chlorinum	Barb.Rodr.	ORCHIDACEAE Epidendrum chlorinum Barb.Rodr.	RB00549209	Reflora	RB	C.N. Fraga	2373	native	LC	0
Parque Estadual do Forno Grande	Angiosperms	Orchidaceae	Epidendrum	dendrobioides	Thunb.	ORCHIDACEAE Epidendrum dendrobioides Thunb.	MBML22645	Splink	MBML	L. Kollmann	6876	native	LC	0
Parque Estadual do Forno Grande	Angiosperms	Orchidaceae	Epidendrum	densiflorum	Lindl.	ORCHIDACEAE Epidendrum densiflorum Lindl.	MBML13529	Splink	MBML	E. Lagasa	207	native	NE	0
Parque Estadual do Forno Grande	Angiosperms	Orchidaceae	Epidendrum	filicaule	(Sw.) Lindl.	ORCHIDACEAE Epidendrum filicaule (Sw.) Lindl.	MBML29270	Splink	MBML	L. Kollmann	7039	native	LC	1
Parque Estadual do Forno Grande	Angiosperms	Orchidaceae	Epidendrum	latilabrum	Lindl.	ORCHIDACEAE Epidendrum latilabrum Lindl.	RB00529540	Reflora	RB	C.N. Fraga	1946	native	LC	1
Parque Estadual do Forno Grande	Angiosperms	Orchidaceae	Epidendrum	pseudodifforme	Jacq.	ORCHIDACEAE Epidendrum pseudodifforme Jacq.	MBML35111	Splink	MBML	C.N. Fraga	1946	native	NE	0
Parque Estadual do Forno Grande	Angiosperms	Orchidaceae	Epidendrum	secundum	Jacq.	ORCHIDACEAE Epidendrum secundum Jacq.	VIES012447	Reflora	VIES	J.M.L. Gomes	2942b	native	LC	0
Parque Estadual do Forno Grande	Angiosperms	Orchidaceae	Eurystyles	actinosophila	(Barb.Rodr.) Schltr.	ORCHIDACEAE Eurystyles actinosophila (Barb.Rodr.) Schltr.	MBML22634	Splink	MBML	L. Kollmann	6680	native	NE	1
Parque Estadual do Forno Grande	Angiosperms	Orchidaceae	Gomesa	forbesii	(Hook.) M.W.Chase & N.H.Williams	ORCHIDACEAE Gomesa forbesii (Hook.) M.W.Chase & N.H.Williams	MBML25821	Splink	MBML	L. Kollmann	8936	native	NE	0
Parque Estadual do Forno Grande	Angiosperms	Orchidaceae	Gomesa	glaziovii	Cogn.	ORCHIDACEAE Gomesa glaziovii Cogn.	MBML22915	Splink	MBML	L. Kollmann	7045	native	LC	1
Parque Estadual do Forno Grande	Angiosperms	Orchidaceae	Gomesa	gomezoides	(Barb.Rodr.) Pabst	ORCHIDACEAE Gomesa gomezoides (Barb.Rodr.) Pabst	RB00285987	Reflora	RB	A.C. Brade	19481	native	LC	1
Parque Estadual do Forno Grande	Angiosperms	Orchidaceae	Gomesa	imperatoris-maximiliani	(Rchb.f.) M.W.Chase & N.H.Williams	ORCHIDACEAE Gomesa imperatoris-maximiliani (Rchb.f.) M.W.Chase & N.H.Williams	MBML22360	Splink	MBML	L. Kollmann	6621	native	NE	1
Parque Estadual do Forno Grande	Angiosperms	Orchidaceae	Gomesa	novaesae	(Ruschi) Fraga & A.P. Fontana	ORCHIDACEAE Gomesa novaesae (Ruschi) Fraga & A.P. Fontana	MBML24249	Splink	MBML	L. Kollmann	7762	native	NE	1
Parque Estadual do Forno Grande	Angiosperms	Orchidaceae	Gomesa	ramosa	(Lindl.) M.W.Chase & N.H.Williams	ORCHIDACEAE Gomesa ramosa (Lindl.) M.W.Chase & N.H.Williams	RB00549205	Reflora	RB	C.N. Fraga	2369	native	LC	0
Parque Estadual do Forno Grande	Angiosperms	Orchidaceae	Gomesa	recurva	R.Br.	ORCHIDACEAE Gomesa recurva R.Br.	RB00549190	Reflora	RB	C.N. Fraga	2354	native	NE	0
Parque Estadual do Forno Grande	Angiosperms	Orchidaceae	Gomesa	welteri	(Pabst) M.W.Chase & N.H.Williams	ORCHIDACEAE Gomesa welteri (Pabst) M.W.Chase & N.H.Williams	MBML23407	Splink	MBML	L. Kollmann	7231	native	NE	1
Parque Estadual do Forno Grande	Angiosperms	Orchidaceae	Grandiphyllum	auricula	(Vell.) Docha Neto	ORCHIDACEAE Grandiphyllum auricula (Vell.) Docha Neto	MBML13531	Splink	MBML	E. Lagasa	230	native	NE	0
Parque Estadual do Forno Grande	Angiosperms	Orchidaceae	Grandiphyllum	divaricatum	(Lindl.) Docha Neto	ORCHIDACEAE Grandiphyllum divaricatum (Lindl.) Docha Neto	RB00544722	Reflora	RB	A.P. Fontana	5395	native	VU	1
Parque Estadual do Forno Grande	Angiosperms	Orchidaceae	Habenaria	araneiflora	Barb.Rodr.	ORCHIDACEAE Habenaria araneiflora Barb.Rodr.	RB00532841	Reflora	RB	L. Kollmann	11083	native	NE	0
Parque Estadual do Forno Grande	Angiosperms	Orchidaceae	Habenaria	macronectar	(Vell.) Hoehne	ORCHIDACEAE Habenaria macronectar (Vell.) Hoehne	MBML33770	Splink	MBML	C.N. Fraga	1811	native	LC	0
Parque Estadual do Forno Grande	Angiosperms	Orchidaceae	Habenaria	parviflora	Lindl.	ORCHIDACEAE Habenaria parviflora Lindl.	MBML24342	Splink	MBML	A.P. Fontana	1221	native	NE	0
Parque Estadual do Forno Grande	Angiosperms	Orchidaceae	Hapalorchis	lindleyanus	Garay	ORCHIDACEAE Hapalorchis lindleyanus Garay	RB00257737	Reflora	RB	A.C. Brade	19238	native	NE	1
Parque Estadual do Forno Grande	Angiosperms	Orchidaceae	Isabelia	violacea	(Lindl.) van den Berg & M.W.Chase	ORCHIDACEAE Isabelia violacea (Lindl.) van den Berg & M.W.Chase	MBML24097	Splink	MBML	A.P. Fontana	1021	native	LC	0
Parque Estadual do Forno Grande	Angiosperms	Orchidaceae	Isochilus	linearis	(Jacq.) R.Br.	ORCHIDACEAE Isochilus linearis (Jacq.) R.Br.	RB00673951	Reflora	RB	J. Meirelles	446	native	NE	0
Parque Estadual do Forno Grande	Angiosperms	Orchidaceae	Lankesterella	caespitosa	(Lindl.) Hoehne	ORCHIDACEAE Lankesterella caespitosa (Lindl.) Hoehne	RB00549197	Reflora	RB	C.N. Fraga	2361	native	NE	1
Parque Estadual do Forno Grande	Angiosperms	Orchidaceae	Lankesterella	ceracifolia	(Barb.Rodr.) Mansf.	ORCHIDACEAE Lankesterella ceracifolia (Barb.Rodr.) Mansf.	MBML22081	Splink	MBML	L. Kollmann	6528	native	LC	0
Parque Estadual do Forno Grande	Angiosperms	Orchidaceae	Liparis	nervosa	(Thunb.) Lindl.	ORCHIDACEAE Liparis nervosa (Thunb.) Lindl.	RB00529572	Reflora	RB	C.N. Fraga	1978	native	NE	0
Parque Estadual do Forno Grande	Angiosperms	Orchidaceae	Malaxis	histionantha	(Link) Garay & Dunst	ORCHIDACEAE Malaxis histionantha (Link) Garay & Dunst	MBML28080	Splink	MBML	L. Kollmann	9390	native	NE	0
Parque Estadual do Forno Grande	Angiosperms	Orchidaceae	Masdevallia	infracta	Lindl.	ORCHIDACEAE Masdevallia infracta Lindl.	MBML18293	Splink	MBML	C.N. Fraga	729	native	NE	0
Parque Estadual do Forno Grande	Angiosperms	Orchidaceae	Maxillaria	brasiliensis	Brieger & Illg	ORCHIDACEAE Maxillaria brasiliensis Brieger & Illg	RB00521433	Reflora	RB	C.N. Fraga	1839	native	NE	0
Parque Estadual do Forno Grande	Angiosperms	Orchidaceae	Maxillaria	cleistogama	Brieger & Illg	ORCHIDACEAE Maxillaria cleistogama Brieger & Illg	RB00258723	Reflora	RB	A.C. Brade	19844	native	LC	0
Parque Estadual do Forno Grande	Angiosperms	Orchidaceae	Maxillaria	marginata	(Lindl.) Fenzl	ORCHIDACEAE Maxillaria marginata (Lindl.) Fenzl	MBML022106	Reflora	MBML	L. Kollmann	6448	native	NE	1
Parque Estadual do Forno Grande	Angiosperms	Orchidaceae	Maxillaria	notylioglossa	Rchb.f.	ORCHIDACEAE Maxillaria notylioglossa Rchb.f.	MBML24396	Splink	MBML	A.P. Fontana	1020	native	NE	0
Parque Estadual do Forno Grande	Angiosperms	Orchidaceae	Maxillaria	picta	Hook.	ORCHIDACEAE Maxillaria picta Hook.	RB00549212	Reflora	RB	C.N. Fraga	2376	native	NE	0
Parque Estadual do Forno Grande	Angiosperms	Orchidaceae	Maxillaria	rufescens	Lindl.	ORCHIDACEAE Maxillaria rufescens Lindl.	MBML13621	Splink	MBML	L. Kollmann	3132	native	NE	0
Parque Estadual do Forno Grande	Angiosperms	Orchidaceae	Maxillaria	subulata	Lindl.	ORCHIDACEAE Maxillaria subulata Lindl.	MBML13762	Splink	MBML	C.N. Fraga	733	native	NE	0
Parque Estadual do Forno Grande	Angiosperms	Orchidaceae	Maxillaria	ubatubana	Hoehne	ORCHIDACEAE Maxillaria ubatubana Hoehne	CEPEC00125651	Reflora	CEPEC	L. Kollmann	11130	native	NE	1
Parque Estadual do Forno Grande	Angiosperms	Orchidaceae	Miltonia	cuneata	Lindl.	ORCHIDACEAE Miltonia cuneata Lindl.	MBML22765	Splink	MBML	L. Kollmann	7028	native	NT	1
Parque Estadual do Forno Grande	Angiosperms	Orchidaceae	Octomeria	chamaeleptotes	Rchb.f.	ORCHIDACEAE Octomeria chamaeleptotes Rchb.f.	MBML26107	Splink	MBML	L. Kollmann	8983	native	VU	1
Parque Estadual do Forno Grande	Angiosperms	Orchidaceae	Octomeria	crassifolia	Lindl.	ORCHIDACEAE Octomeria crassifolia Lindl.	MBML26108	Splink	MBML	L. Kollmann	8982	native	NE	0
Parque Estadual do Forno Grande	Angiosperms	Orchidaceae	Octomeria	diaphana	Lindl.	ORCHIDACEAE Octomeria diaphana Lindl.	MBML13679	Splink	MBML	L. Kollmann	3229	native	LC	1
Parque Estadual do Forno Grande	Angiosperms	Orchidaceae	Octomeria	tricolor	Rchb.f.	ORCHIDACEAE Octomeria tricolor Rchb.f.	RB00532865	Reflora	RB	L. Kollmann	11128	native	NE	1
Parque Estadual do Forno Grande	Angiosperms	Orchidaceae	Pabstiella	bradei	(Schltr.) Luer	ORCHIDACEAE Pabstiella bradei (Schltr.) Luer	RB00259014	Reflora	RB	A.C. Brade	19795	native	LC	1
Parque Estadual do Forno Grande	Angiosperms	Orchidaceae	Pabstiella	cordilabia	(Pabst) Luer	ORCHIDACEAE Pabstiella cordilabia (Pabst) Luer	MBML26139	Splink	MBML	L. Kollmann	8984	native	NE	1
Parque Estadual do Forno Grande	Angiosperms	Orchidaceae	Pabstiella	curti-bradei	(Schltr.) Luer	ORCHIDACEAE Pabstiella curti-bradei (Schltr.) Luer	MBML22340	Splink	MBML	L. Kollmann	6675	native	VU	1
Parque Estadual do Forno Grande	Angiosperms	Orchidaceae	Pabstiella	fusca	(Lindl.) Chiron & Xim.Bols.	ORCHIDACEAE Pabstiella fusca (Lindl.) Chiron & Xim.Bols.	MBML24591	Splink	MBML	L. Kollmann	7915	native	NE	0
Parque Estadual do Forno Grande	Angiosperms	Orchidaceae	Pabstiella	pterophora	(Cogn.) Chiron	ORCHIDACEAE Pabstiella pterophora (Cogn.) Chiron	MBML22913	Splink	MBML	L. Kollmann	7043	native	NE	1
Parque Estadual do Forno Grande	Angiosperms	Orchidaceae	Pabstiella	rupicola	L.Kollmann	ORCHIDACEAE Pabstiella rupicola L.Kollmann	RB00591391	Reflora	RB	L. Kollmann	11933	native	NE	1
Parque Estadual do Forno Grande	Angiosperms	Orchidaceae	Pabstiella	trifida	(Lindl.) Luer	ORCHIDACEAE Pabstiella trifida (Lindl.) Luer	RB00549206	Reflora	RB	C.N. Fraga	2370	native	NE	1
Parque Estadual do Forno Grande	Angiosperms	Orchidaceae	Pachygenium	itatiayae	(Schltr.) Szlach. et al.	ORCHIDACEAE Pachygenium itatiayae (Schltr.) Szlach. et al.	RB479915	Splink	RB	C.N. Fraga	2454	native	NE	0
Parque Estadual do Forno Grande	Angiosperms	Orchidaceae	Phymatidium	aquinoi	Schltr.	ORCHIDACEAE Phymatidium aquinoi Schltr.	RB00529594	Reflora	RB	C.N. Fraga	2000	native	LC	1
Parque Estadual do Forno Grande	Angiosperms	Orchidaceae	Phymatidium	falcifolium	Lindl.	ORCHIDACEAE Phymatidium falcifolium Lindl.	RB00529618	Reflora	RB	C.N. Fraga	2015	native	LC	1
Parque Estadual do Forno Grande	Angiosperms	Orchidaceae	Platystele	oxyglossa	(Schltr.) Garay	ORCHIDACEAE Platystele oxyglossa (Schltr.) Garay	RB00542670	Reflora	RB	A.C. Brade	19794	native	NE	1
Parque Estadual do Forno Grande	Angiosperms	Orchidaceae	Pogoniopsis	schenckii	Cogn.	ORCHIDACEAE Pogoniopsis schenckii Cogn.	RB00549207	Reflora	RB	C.N. Fraga	2371	native	LC	0
Parque Estadual do Forno Grande	Angiosperms	Orchidaceae	Polystachya	concreta	(Jacq.) Garay & Sweet	ORCHIDACEAE Polystachya concreta (Jacq.) Garay & Sweet	RB00558008	Reflora	RB	R.C. Forzza	5496	native	NE	0
Parque Estadual do Forno Grande	Angiosperms	Orchidaceae	Polystachya	rupicola	Brade	ORCHIDACEAE Polystachya rupicola Brade	MBM392882	Reflora	MBML	A.P. Fontana	4809	native	CR	1
Parque Estadual do Forno Grande	Angiosperms	Orchidaceae	Prescottia	lancifolia	Lindl.	ORCHIDACEAE Prescottia lancifolia Lindl.	RB00259228	Reflora	RB	A.C. Brade	19847	native	NE	1
Parque Estadual do Forno Grande	Angiosperms	Orchidaceae	Prescottia	montana	Barb.Rodr.	ORCHIDACEAE Prescottia montana Barb.Rodr.	MBML22483	Splink	MBML	L. Kollmann	6729	native	NE	0
Parque Estadual do Forno Grande	Angiosperms	Orchidaceae	Prescottia	plantaginifolia	Lindl. ex Hook.	ORCHIDACEAE Prescottia plantaginifolia Lindl. ex Hook.	RB00549082	Reflora	RB	C.N. Fraga	2240	native	NE	0
Parque Estadual do Forno Grande	Angiosperms	Orchidaceae	Prescottia	stachyoides	(Sw.) Lindl.	ORCHIDACEAE Prescottia stachyoides (Sw.) Lindl.	MBML22597	Splink	MBML	L. Kollmann	6867	native	NE	0
Parque Estadual do Forno Grande	Angiosperms	Orchidaceae	Promenaea	stapelioides	(Lindl.) Lindl.	ORCHIDACEAE Promenaea stapelioides subsp. xanthina (Lindl.) Meneguzzo	RB00521432	Reflora	RB	C.N. Fraga	1838	native	NE	1
Parque Estadual do Forno Grande	Angiosperms	Orchidaceae	Prosthechea	allemanoides	(Hoehne) W.E. Higgins	ORCHIDACEAE Prosthechea allemanoides (Hoehne) W.E. Higgins	MBML13650	Splink	MBML	L. Kollmann	3228	native	NE	1
Parque Estadual do Forno Grande	Angiosperms	Orchidaceae	Prosthechea	bulbosa	(Vell.) W.E.Higgins	ORCHIDACEAE Prosthechea bulbosa (Vell.) W.E.Higgins	RB00544710	Reflora	RB	A.P. Fontana	5383	native	NE	1
Parque Estadual do Forno Grande	Angiosperms	Orchidaceae	Prosthechea	calamaria	(Lindl.) W.E.Higgins	ORCHIDACEAE Prosthechea calamaria (Lindl.) W.E.Higgins	RB00259438	Reflora	RB	A.C. Brade	19990	native	NE	0
Parque Estadual do Forno Grande	Angiosperms	Orchidaceae	Pseudolaelia	vellozicola	(Hoehne) Porto & Brade	ORCHIDACEAE Pseudolaelia vellozicola (Hoehne) Porto & Brade	RB00544692	Reflora	RB	A.P. Fontana	5366	native	LC	0
Parque Estadual do Forno Grande	Angiosperms	Orchidaceae	Sacoila	lanceolata	(Aubl.) Garay	ORCHIDACEAE Sacoila lanceolata (Aubl.) Garay	RB00549069	Reflora	RB	C.N. Fraga	2228	native	NE	0
Parque Estadual do Forno Grande	Angiosperms	Orchidaceae	Sauroglossum	elatum	Lindl.	ORCHIDACEAE Sauroglossum elatum Lindl.	RB00549107	Reflora	RB	C.N. Fraga	2267	native	NE	0
Parque Estadual do Forno Grande	Angiosperms	Orchidaceae	Specklinia	grobyi	(Batem. ex Lindl.) F.Barros	ORCHIDACEAE Specklinia grobyi (Batem. ex Lindl.) F.Barros	RB00521406	Reflora	RB	C.N. Fraga	1812	native	NE	0
Parque Estadual do Forno Grande	Angiosperms	Orchidaceae	Stelis	aprica	Lindl.	ORCHIDACEAE Stelis aprica Lindl.	MBML22853	Splink	MBML	E. Lagasa	200	native	NE	0
Parque Estadual do Forno Grande	Angiosperms	Orchidaceae	Stelis	argentata	Lindl.	ORCHIDACEAE Stelis argentata Lindl.	MBML13681	Splink	MBML	L. Kollmann	3206	native	NE	0
Parque Estadual do Forno Grande	Angiosperms	Orchidaceae	Stelis	papaquerensis	Rchb.f.	ORCHIDACEAE Stelis papaquerensis Rchb.f.	MBML23451	Splink	MBML	L. Kollmann	7208	native	NE	0
Parque Estadual do Forno Grande	Angiosperms	Orchidaceae	Stigmatosema	polyaden	(Vell.) Garay	ORCHIDACEAE Stigmatosema polyaden (Vell.) Garay	MBML18074	Splink	MBML	C.N. Fraga	709	native	NE	0
Parque Estadual do Forno Grande	Angiosperms	Orchidaceae	Zygopetalum	jugosum	(Lindl.) Schltr.	ORCHIDACEAE Zygopetalum jugosum (Lindl.) Schltr.	RB00521431	Reflora	RB	C.N. Fraga	1837	native	EN	1
Parque Estadual do Forno Grande	Angiosperms	Orchidaceae	Zygopetalum	maculatum	(Kunth) Garay	ORCHIDACEAE Zygopetalum maculatum (Kunth) Garay	RB00528140	Reflora	RB	A.P. Fontana	4783	native	LC	1
Parque Estadual do Forno Grande	Angiosperms	Orchidaceae	Zygopetalum	maxillare	Lodd.	ORCHIDACEAE Zygopetalum maxillare Lodd.	RB00673956	Reflora	RB	J. Meirelles	451	native	LC	1
Parque Estadual do Forno Grande	Angiosperms	Orobanchaceae	Castilleja	arvensis	Schltdl. & Cham.	OROBANCHACEAE Castilleja arvensis Schltdl. & Cham.	RB00549070	Reflora	RB	C.N. Fraga	2229	native	NE	0
Parque Estadual do Forno Grande	Angiosperms	Orobanchaceae	Esterhazya	splendida	J.C.Mikan	OROBANCHACEAE Esterhazya splendida J.C.Mikan	RB00544201	Reflora	RB	P.H. Labiak	4946	native	NE	0
Parque Estadual do Forno Grande	Angiosperms	Oxalidaceae	Oxalis	umbraticola	A.St.-Hil.	OXALIDACEAE Oxalis umbraticola A.St.-Hil.	RB00571979	Reflora	RB	A.M. Amorim	7809	native	LC	0
Parque Estadual do Forno Grande	Angiosperms	Passifloraceae	Passiflora	amethystina	J.C.Mikan	PASSIFLORACEAE Passiflora amethystina J.C.Mikan	RB00549480	Reflora	RB	R. Goldenberg	1277	native	LC	0
Parque Estadual do Forno Grande	Angiosperms	Passifloraceae	Passiflora	kermesina	Link & Otto	PASSIFLORACEAE Passiflora kermesina Link & Otto	MBML38936	Splink	MBML	R.C. Forzza	5331	native	NE	0
Parque Estadual do Forno Grande	Angiosperms	Passifloraceae	Passiflora	mucronata	Lam.	PASSIFLORACEAE Passiflora mucronata lam.	MBML22690	Splink	MBML	L. Kollmann	6996	native	NE	0
Parque Estadual do Forno Grande	Angiosperms	Passifloraceae	Passiflora	porophylla	Vell.	PASSIFLORACEAE Passiflora porophylla Vell.	MBML37703	Splink	MBML	C.N. Fraga	2273	native	NE	0
Parque Estadual do Forno Grande	Angiosperms	Passifloraceae	Passiflora	rhamnifolia	Mast.	PASSIFLORACEAE Passiflora rhamnifolia Mast.	RB00521973	Reflora	RB	L. Kollmann	10598	native	NE	1
Parque Estadual do Forno Grande	Angiosperms	Passifloraceae	Passiflora	silvestris	Vell.	PASSIFLORACEAE Passiflora silvestris Vell.	MBML39377	Splink	MBML	R.C. Forzza	5347	native	NE	0
Parque Estadual do Forno Grande	Angiosperms	Peraceae	Pera	glabrata	(Schott) Baill.	PERACEAE Pera glabrata (Schott) Baill.	ESA129422	Splink	ESA	T.B. Flores	1761	native	NE	0
Parque Estadual do Forno Grande	Angiosperms	Phytolaccaceae	Microtea	maypurensis	(Kunth) G.Don	PHYTOLACCACEAE Microtea maypurensis (Kunth) G.Don	RB00529534	Reflora	RB	C.N. Fraga	1940	native	LC	0
Parque Estadual do Forno Grande	Angiosperms	Picramniaceae	Picramnia	glazioviana	Engl.	PICRAMNIACEAE Picramnia glazioviana Engl.	RB00521926	Reflora	RB	L. Kollmann	10559	native	NE	1
Parque Estadual do Forno Grande	Angiosperms	Piperaceae	Peperomia	acuminata	Ruiz & Pav.	PIPERACEAE Peperomia acuminata Ruiz & Pav.	RB00801572	Reflora	RB	D. Monteiro	850	native	NE	0
Parque Estadual do Forno Grande	Angiosperms	Piperaceae	Peperomia	alata	Ruiz & Pav.	PIPERACEAE Peperomia alata Ruiz & Pav.	RB00521407	Reflora	RB	C.N. Fraga	1813	native	NE	0
Parque Estadual do Forno Grande	Angiosperms	Piperaceae	Peperomia	blanda	(Jacq.) Kunth	PIPERACEAE Peperomia blanda (Jacq.) Kunth	RB00529103	Reflora	RB	R. Goldenberg	1066	native	NE	0
Parque Estadual do Forno Grande	Angiosperms	Piperaceae	Peperomia	catharinae	Miq.	PIPERACEAE Peperomia catharinae Miq.	RB00529073	Reflora	RB	R. Goldenberg	1039	native	NE	1
Parque Estadual do Forno Grande	Angiosperms	Piperaceae	Peperomia	clivicola	Yunck.	PIPERACEAE Peperomia clivicola Yunck.	RB00532892	Reflora	RB	L. Kollmann	11125	native	LC	1
Parque Estadual do Forno Grande	Angiosperms	Piperaceae	Peperomia	corcovadensis	Gardner	PIPERACEAE Peperomia corcovadensis Gardner	MBML25935	Splink	MBML	L. Kollmann	8945	native	NE	1
Parque Estadual do Forno Grande	Angiosperms	Piperaceae	Peperomia	galioides	Kunth	PIPERACEAE Peperomia galioides Kunth	RB01017555	Reflora	RB	T.B. Flores	1764	native	NE	0
Parque Estadual do Forno Grande	Angiosperms	Piperaceae	Peperomia	glabella	(Sw.) A.Dietr.	PIPERACEAE Peperomia glabella (Sw.) A.Dietr.	VIES036189	Reflora	VIES	Turma de Taxonomia de Campo 2015	131	native	NE	1
Parque Estadual do Forno Grande	Angiosperms	Piperaceae	Peperomia	glazioui	C.DC.	PIPERACEAE Peperomia glazioui C.DC.	RB00656637	Reflora	RB	L. Kollmann	6422	native	NE	1
Parque Estadual do Forno Grande	Angiosperms	Piperaceae	Peperomia	mandioccana	Miq.	PIPERACEAE Peperomia mandioccana Miq.	RB00549200	Reflora	RB	C.N. Fraga	2364	native	LC	1
Parque Estadual do Forno Grande	Angiosperms	Piperaceae	Peperomia	martiana	Miq.	PIPERACEAE Peperomia martiana Miq.	RB00534628	Reflora	RB	M.M. Saavedra	810	native	NE	1
Parque Estadual do Forno Grande	Angiosperms	Piperaceae	Peperomia	rotundifolia	(L.) Kunth	PIPERACEAE Peperomia rotundifolia (L.) Kunth	RB00532884	Reflora	RB	L. Kollmann	11111	native	NE	1
Parque Estadual do Forno Grande	Angiosperms	Piperaceae	Peperomia	tetraphylla	(G.Forst.) Hook. & Arn.	PIPERACEAE Peperomia tetraphylla (G.Forst.) Hook. & Arn.	RB00821028	Reflora	RB	R.G. Barbosa-Silva	98	native	NE	1
Parque Estadual do Forno Grande	Angiosperms	Piperaceae	Peperomia	trineuroides	Dahlst.	PIPERACEAE Peperomia trineuroides Dahlst.	RB00540958	Reflora	RB	R.C. Forzza	5000	native	NE	1
Parque Estadual do Forno Grande	Angiosperms	Piperaceae	Peperomia	unduavina	C.DC.	PIPERACEAE Peperomia unduavina C.DC.	MBML22687	Splink	MBML	L. Kollmann	7019	native	NE	1
Parque Estadual do Forno Grande	Angiosperms	Piperaceae	Peperomia	urocarpa	Fisch. & C.A.Mey.	PIPERACEAE Peperomia urocarpa Fisch. & C.A.Mey.	RB01017554	Reflora	RB	T.B. Flores	1776	native	NE	0
Parque Estadual do Forno Grande	Angiosperms	Piperaceae	Piper	caldense	C.DC.	PIPERACEAE Piper caldense C.DC.	MBML33998	Splink	MBML	R. Goldenberg	1087	native	NE	0
Parque Estadual do Forno Grande	Angiosperms	Piperaceae	Piper	corcovadensis	(Miq.) C.DC.	PIPERACEAE Piper corcovadensis (Miq.) C.DC.	RB0030498	Reflora	RB	E. Pereira	2110	native	NE	1
Parque Estadual do Forno Grande	Angiosperms	Piperaceae	Piper	crassinervium	Kunth	PIPERACEAE Piper crassinervium Kunth	RB00532365	Reflora	RB	R. Goldenberg	1163	native	NE	0
Parque Estadual do Forno Grande	Angiosperms	Piperaceae	Piper	eucalyptophyllum	C.DC.	PIPERACEAE Piper eucalyptophyllum C.DC.	RB00521955	Reflora	RB	L. Kollmann	10580	native	NE	0
Parque Estadual do Forno Grande	Angiosperms	Piperaceae	Piper	gaudichaudianum	Kunth	PIPERACEAE Piper gaudichaudianum Kunth	RB00529075	Reflora	RB	R. Goldenberg	1041	native	NE	1
Parque Estadual do Forno Grande	Angiosperms	Piperaceae	Piper	hispidum	Sw.	PIPERACEAE Piper hispidum Sw.	RB00521930	Reflora	RB	L. Kollmann	10563	native	NE	0
Parque Estadual do Forno Grande	Angiosperms	Piperaceae	Piper	jubimarginatum	Yunck.	PIPERACEAE Piper jubimarginatum Yunck.	RB00549106	Reflora	RB	C.N. Fraga	2266	native	NE	1
Parque Estadual do Forno Grande	Angiosperms	Piperaceae	Piper	lhotzkyanum	Kunth	PIPERACEAE Piper lhotzkyanum Kunth	RB00540957	Reflora	RB	R.C. Forzza	4971	native	NE	0
Parque Estadual do Forno Grande	Angiosperms	Piperaceae	Piper	permucronatum	Yunck.	PIPERACEAE Piper permucronatum Yunck.	RB00532394	Reflora	RB	R. Goldenberg	1191	native	NE	1
Parque Estadual do Forno Grande	Angiosperms	Piperaceae	Piper	richardiifolium	Kunth	PIPERACEAE Piper richardiifolium Kunth	RB00532406	Reflora	RB	R. Goldenberg	1203	native	NE	0
Parque Estadual do Forno Grande	Angiosperms	Piperaceae	Piper	rivinoides	Kunth	PIPERACEAE Piper rivinoides Kunth	RB00801581	Reflora	RB	D. Monteiro	861	native	NE	1
Parque Estadual do Forno Grande	Angiosperms	Piperaceae	Piper	strictifolium	D.Monteiro & E.F.Guim.	PIPERACEAE Piper strictifolium D.Monteiro & E.F.Guim.	VIES036274	Reflora	VIES	Turma de Taxonomia de Campo 2015	112	native	NE	1
Parque Estadual do Forno Grande	Angiosperms	Poaceae	Andropogon	bicornis	L.	POACEAE Andropogon bicornis L.	RB00521420	Reflora	RB	C.N. Fraga	1826	native	NE	0
Parque Estadual do Forno Grande	Angiosperms	Poaceae	Aulonemia	amplissima	(Nees) McClure	POACEAE Aulonemia amplissima (Nees) McClure	RB00569548	Reflora	RB	P.L. Viana	3645	native	NE	1
Parque Estadual do Forno Grande	Angiosperms	Poaceae	Aulonemia	prolifera	P.L. Viana & Filg.	POACEAE Aulonemia prolifera P.L. Viana & Filg.	MBML022711	Reflora	MBML	L. Kollmann	6986	native	NE	0
Parque Estadual do Forno Grande	Angiosperms	Poaceae	Axonopus	scoparius	(Flüggé) Kuhlm.	POACEAE Axonopus scoparius (Flüggé) Kuhlm.	RB00569535	Reflora	RB	P.H. Labiak	3633	native	NE	1
Parque Estadual do Forno Grande	Angiosperms	Poaceae	Chascolytrum	calotheca	(Trin.) L. Essi, Longhi-Wagner & Souza-Chies	POACEAE Chascolytrum calotheca (Trin.) L. Essi, Longhi-Wagner & Souza-Chies	RB00549060	Reflora	RB	C.N. Fraga	2219	native	NE	0
Parque Estadual do Forno Grande	Angiosperms	Poaceae	Chusquea	anelythra	Nees	POACEAE Chusquea anelythra Nees	RB00569537	Reflora	RB	P.L. Viana	3635	native	NE	1
Parque Estadual do Forno Grande	Angiosperms	Poaceae	Chusquea	bambusoides	(Raddi) Hack.	POACEAE Chusquea bambusoides (Raddi) Hack.	RB00569542	Reflora	RB	P.L. Viana	3639	native	LC	1
Parque Estadual do Forno Grande	Angiosperms	Poaceae	Chusquea	capitata	Nees	POACEAE Chusquea capitata Nees	MBML022705	Reflora	MBML	L. Kollmann	6973	native	LC	1
Parque Estadual do Forno Grande	Angiosperms	Poaceae	Chusquea	leptophylla	Nees	POACEAE Chusquea leptophylla Nees	RB00532224	Reflora	RB	P.H. Labiak	4850	native	LC	1
Parque Estadual do Forno Grande	Angiosperms	Poaceae	Chusquea	meyeriana	Rupr. ex Döll	POACEAE Chusquea meyeriana Rupr. ex Döll	RB00569541	Reflora	RB	P.L. Viana	3638	native	LC	1
Parque Estadual do Forno Grande	Angiosperms	Poaceae	Dichanthelium	sciurotoides	(Zuloaga & Morrone) Davidse	POACEAE Dichanthelium sciurotoides (Zuloaga & Morrone) Davidse	RB00569543	Reflora	RB	P.L. Viana	3640	native	NE	0
Parque Estadual do Forno Grande	Angiosperms	Poaceae	Dichanthelium	stigmosum	(Trin.) Zuloaga	POACEAE Dichanthelium stigmosum (Trin.) Zuloaga	RB01129714	Reflora	RB	T.B. Flores	1783	native	LC	0
Parque Estadual do Forno Grande	Angiosperms	Poaceae	Guadua	paniculata	Munro	POACEAE Guadua paniculata Munro	MBML021802	Reflora	MBML	J. Dalmaschio	0	native	NE	0
Parque Estadual do Forno Grande	Angiosperms	Poaceae	Guadua	tagoara	(Nees) Kunth	POACEAE Guadua tagoara (Nees) Kunth	RB00569538	Reflora	RB	P.L. Viana	3636	native	NE	1
Parque Estadual do Forno Grande	Angiosperms	Poaceae	Hildaea	ruprechtii	(Döll) C.Silva & R.P.Oliveira	POACEAE Hildaea ruprechtii (Döll) C.Silva & R.P.Oliveira	RB00569534	Reflora	RB	P.H. Labiak	3632	native	NE	0
Parque Estadual do Forno Grande	Angiosperms	Poaceae	Melinis	minutiflora	P.Beauv.	POACEAE Melinis minutiflora P.Beauv.	RB00569527	Reflora	RB	P.H. Labiak	3625	non native	NE	0
Parque Estadual do Forno Grande	Angiosperms	Poaceae	Merostachys	burmanii	Send.	POACEAE Merostachys burmanii Send.	CRI014599	Reflora	CRI	R. Vinicius-Silva		native	EN	1
Parque Estadual do Forno Grande	Angiosperms	Poaceae	Ocellochloa	rudis	(Nees) Zuloaga & Morrone	POACEAE Ocellochloa rudis (Nees) Zuloaga & Morrone	MBML023726	Reflora	MBML	L. Kollmann	7564	native	LC	0
Parque Estadual do Forno Grande	Angiosperms	Poaceae	Olyra	glaberrima	Raddi	POACEAE Olyra glaberrima Raddi	RB00549267	Reflora	RB	C.N. Fraga	2153	native	NE	0
Parque Estadual do Forno Grande	Angiosperms	Poaceae	Panicum	sellowii	Nees	POACEAE Panicum sellowii Nees	RB00569529	Reflora	RB	P.H. Labiak	3627	native	NE	0
Parque Estadual do Forno Grande	Angiosperms	Poaceae	Paspalum	conjugatum	P.J.Bergius	POACEAE Paspalum conjugatum P.J.Bergius	RB00569524	Reflora	RB	P.H. Labiak	3622	native	NE	0
Parque Estadual do Forno Grande	Angiosperms	Poaceae	Paspalum	corcovadense	Raddi	POACEAE Paspalum corcovadense Raddi	RB00623084	Reflora	RB	A.C. Brade	19877	native	NE	0
Parque Estadual do Forno Grande	Angiosperms	Poaceae	Paspalum	mandiocanum	Trin.	POACEAE Paspalum mandiocanum Trin.	RB00569521	Reflora	RB	P.H. Labiak	3619	native	NE	0
Parque Estadual do Forno Grande	Angiosperms	Poaceae	Paspalum	pumilum	Nees	POACEAE Paspalum pumilum Nees	RB00569528	Reflora	RB	P.H. Labiak	3626	native	NE	0
Parque Estadual do Forno Grande	Angiosperms	Poaceae	Pseudechinolaena	polystachya	(Kunth) Stapf	POACEAE Pseudechinolaena polystachya (Kunth) Stapf	RB00569526	Reflora	RB	P.L. Viana	3624	native	NE	0
Parque Estadual do Forno Grande	Angiosperms	Poaceae	Rugoloa	pilosa	(Sw.) Zuloaga	POACEAE Rugoloa pilosa (Sw.) Zuloaga	RB00569532	Reflora	RB	P.H. Labiak	3630	native	NE	0
Parque Estadual do Forno Grande	Angiosperms	Poaceae	Saccharum	asperum	(Nees) Steud.	POACEAE Saccharum asperum (Nees) Steud.	RB00569533	Reflora	RB	P.L. Viana	3631	native	NE	0
Parque Estadual do Forno Grande	Angiosperms	Poaceae	Sporobolus	indicus	(L.) R.Br.	POACEAE Sporobolus indicus (L.) R.Br.	RB00569518	Reflora	RB	P.L. Viana	3636	native	NE	0
Parque Estadual do Forno Grande	Angiosperms	Poaceae	Steinchisma	laxum	(Sw.) Zuloaga	POACEAE Steinchisma laxum (Sw.) Zuloaga	RB00569531	Reflora	RB	P.H. Labiak	3629	native	NE	0
Parque Estadual do Forno Grande	Angiosperms	Poaceae	Urochloa	arrecta	(Hack. ex T.Durand & Schinz) Morrone & Zuloaga	POACEAE Urochloa arrecta (Hack. ex T.Durand & Schinz) Morrone & Zuloaga	MBML039266	Reflora	MBML	P.L. Viana	3620	non native	NE	0
Parque Estadual do Forno Grande	Angiosperms	Polygalaceae	Polygala	paniculata	L.	POLYGALACEAE Polygala paniculata L.	RB00529582	Reflora	RB	C.N. Fraga	1988	native	NE	0
Parque Estadual do Forno Grande	Angiosperms	Polygonaceae	Polygonum	hydropiperoides	Michx.	POLYGONACEAE Polygonum hydropiperoides Michx.	RB00558002	Reflora	RB	R.C. Forzza	5491	native	NE	0
Parque Estadual do Forno Grande	Angiosperms	Primulaceae	Ardisia	semicrenata	Mart.	PRIMULACEAE Ardisia semicrenata Mart.	RB00530549	Reflora	RB	T.T. Carrijo	1313	native	NE	0
Parque Estadual do Forno Grande	Angiosperms	Primulaceae	Cybianthus	glaber	A.DC.	PRIMULACEAE Cybianthus glaber A.DC.	RB00549274	Reflora	RB	C.N. Fraga	2160	native	NE	0
Parque Estadual do Forno Grande	Angiosperms	Primulaceae	Myrsine	coriacea	(Sw.) R.Br. ex Roem. & Schult.	PRIMULACEAE Myrsine coriacea (Sw.) R.Br. ex Roem. & Schult.	RB00549229	Reflora	RB	C.N. Fraga	2113	native	NE	0
Parque Estadual do Forno Grande	Angiosperms	Primulaceae	Myrsine	emarginella	Miq.	PRIMULACEAE Myrsine emarginella Miq.	NY00496788	Reflora	RB	A.C. Brade	19867	native	NE	0
Parque Estadual do Forno Grande	Angiosperms	Primulaceae	Myrsine	gardneriana	A.DC.	PRIMULACEAE Myrsine gardneriana A.DC.	RB00557907	Reflora	RB	C.N. Fraga	2467	native	NE	0
Parque Estadual do Forno Grande	Angiosperms	Primulaceae	Myrsine	umbellata	Mart.	PRIMULACEAE Myrsine umbellata Mart.	RB00544691	Reflora	RB	A.P. Fontana	5365	native	NE	0
Parque Estadual do Forno Grande	Angiosperms	Primulaceae	Myrsine	venosa	A.DC.	PRIMULACEAE Myrsine venosa A.DC.	RB00571976	Reflora	RB	A.M. Amorim	7806	native	NE	0
Parque Estadual do Forno Grande	Angiosperms	Rosaceae	Eriobotrya	japonica	(Thunb.) Lindl.	ROSACEAE Eriobotrya japonica (Thunb.) Lindl.	VIES013786	Reflora	VIES	D.T. Iglesias	130	non native	NE	0
Parque Estadual do Forno Grande	Angiosperms	Rosaceae	Rubus	rosifolius	Sm.	ROSACEAE Rubus rosifolius Sm.	VIES036171	Reflora	VIES	Turma de Taxonomia de Campo 2015	64	non native	NE	0
Parque Estadual do Forno Grande	Angiosperms	Rubiaceae	Amaioua	intermedia	Mart. ex Schult. & Schult.f.	RUBIACEAE Amaioua intermedia Mart. ex Schult. & Schult.f.	RB00569634	Reflora	RB	R.C. Forzza	5339	native	NE	0
Parque Estadual do Forno Grande	Angiosperms	Rubiaceae	Bathysa	stipulata	(Vell.) C.Presl	RUBIACEAE Bathysa stipulata (Vell.) C.Presl	RB00810677	Reflora	RB	J.A. Oliveira	383	native	NE	1
Parque Estadual do Forno Grande	Angiosperms	Rubiaceae	Borreria	bradei	Standl.	RUBIACEAE Borreria bradei Standl.	RB00549081	Reflora	RB	C.N. Fraga	2239	native	NE	1
Parque Estadual do Forno Grande	Angiosperms	Rubiaceae	Borreria	capitata	(Ruiz & Pav.) DC.	RUBIACEAE Borreria capitata (Ruiz & Pav.) DC.	RB00521629	Reflora	RB	P.H. Labiak	4572	native	NE	1
Parque Estadual do Forno Grande	Angiosperms	Rubiaceae	Borreria	cupularis	DC.	RUBIACEAE Borreria cupularis DC.	VIES025458	Reflora	VIES	Turma de Taxonomia de Campo 2015	53	native	NE	0
Parque Estadual do Forno Grande	Angiosperms	Rubiaceae	Borreria	ocymifolia	(Roem. & Schult.) Bacigalupo & E.L.Cabral	RUBIACEAE Borreria ocymifolia (Roem. & Schult.) Bacigalupo & E.L.Cabral	K001068326	Reflora	K	A.P. Fontana	1224	native	NE	0
Parque Estadual do Forno Grande	Angiosperms	Rubiaceae	Borreria	schumannii	(Standl. ex Bacigalupo) E.L. Cabral & Sobrado	RUBIACEAE Borreria schumannii (Standl. ex Bacigalupo) E.L. Cabral & Sobrado	RB00549027	Reflora	RB	R.C. Forzza	5430	native	NE	0
Parque Estadual do Forno Grande	Angiosperms	Rubiaceae	Borreria	verticillata	(L.) G.Mey.	RUBIACEAE Borreria verticillata (L.) G.Mey.	CEPEC00125506	Reflora	CEPEC	C.N. Fraga	1945	native	NE	0
Parque Estadual do Forno Grande	Angiosperms	Rubiaceae	Bradea	anomala	Brade	RUBIACEAE Bradea anomala Brade	RB00543484	Reflora	RB	A.C. Brade	19271B	native	EN	1
Parque Estadual do Forno Grande	Angiosperms	Rubiaceae	Bradea	montana	Brade	RUBIACEAE Bradea montana Brade	RB00335404	Reflora	RB	A.C. Brade	19271A	native	CR	1
Parque Estadual do Forno Grande	Angiosperms	Rubiaceae	Chomelia	brasiliana	A.Rich.	RUBIACEAE Chomelia brasiliana A.Rich.	RB00754234	Reflora	RB	J.A. Oliveira	289	native	NE	0
Parque Estadual do Forno Grande	Angiosperms	Rubiaceae	Chomelia	pubescens	Cham. & Schltdl.	RUBIACEAE Chomelia pubescens Cham. & Schltdl.	VIES025459	Reflora	VIES	Turma de Taxonomia de Campo 2015	54	native	LC	0
Parque Estadual do Forno Grande	Angiosperms	Rubiaceae	Coccocypselum	erythrocephalum	Cham. & Schltdl.	RUBIACEAE Coccocypselum erythrocephalum Cham. & Schltdl.	RB00810687	Reflora	RB	J.A. Oliveira	393	native	NE	0
Parque Estadual do Forno Grande	Angiosperms	Rubiaceae	Coccocypselum	geophiloides	Wawra	RUBIACEAE Coccocypselum geophiloides Wawra	RB00754233	Reflora	RB	J.A. Oliveira	288	native	NE	0
Parque Estadual do Forno Grande	Angiosperms	Rubiaceae	Coccocypselum	hasslerianum	Chodat	RUBIACEAE Coccocypselum hasslerianum Chodat	K001136696	Reflora	K	L. Kollmann	7139	native	NE	0
Parque Estadual do Forno Grande	Angiosperms	Rubiaceae	Coccocypselum	lanceolatum	(Ruiz & Pav.) Pers.	RUBIACEAE Coccocypselum lanceolatum (Ruiz & Pav.) Pers.	VIES012418	Reflora	VIES	J.M.L. Gomes	2905a	native	NE	0
Parque Estadual do Forno Grande	Angiosperms	Rubiaceae	Coussarea	nodosa	(Benth.) Müll.Arg.	RUBIACEAE Coussarea nodosa (Benth.) Müll.Arg.	RB00569643	Reflora	RB	R.C. Forzza	5348	native	LC	0
Parque Estadual do Forno Grande	Angiosperms	Rubiaceae	Emmeorhiza	umbellata	(Spreng.) K.Schum.	RUBIACEAE Emmeorhiza umbellata (Spreng.) K.Schum.	VIES025460	Reflora	VIES	Turma de Taxonomia de Campo 2015	55	native	NE	0
Parque Estadual do Forno Grande	Angiosperms	Rubiaceae	Eumachia	chaenotricha	(DC.) C.M. Taylor & Razafim	RUBIACEAE Eumachia chaenotricha (DC.) C.M. Taylor & Razafim	RB00532890	Reflora	RB	L. Kollmann	11123	native	NE	0
Parque Estadual do Forno Grande	Angiosperms	Rubiaceae	Faramea	involucellata	Müll.Arg.	RUBIACEAE Faramea involucellata Müll.Arg.	RB00549243	Reflora	RB	C.N. Fraga	2127	native	NE	1
Parque Estadual do Forno Grande	Angiosperms	Rubiaceae	Galium	hypocarpium	(L.) Endl. ex Griseb.	RUBIACEAE Galium hypocarpium (L.) Endl. ex Griseb.	VIES025439	Reflora	VIES	Turma de Taxonomia de Campo 2015	8	native	NE	1
Parque Estadual do Forno Grande	Angiosperms	Rubiaceae	Galium	noxium	(A.St.-Hil.) Dempster	RUBIACEAE Galium noxium (A.St.-Hil.) Dempster	CEPEC00136263	Reflora	CEPEC	R. Goldenberg	1412	native	NE	1
Parque Estadual do Forno Grande	Angiosperms	Rubiaceae	Hillia	parasitica	Jacq.	RUBIACEAE Hillia parasitica Jacq.	MBML39286	Splink	MBML	R.C. Forzza	5318	native	LC	0
Parque Estadual do Forno Grande	Angiosperms	Rubiaceae	Ixora	brevifolia	Benth.	RUBIACEAE Ixora brevifolia Benth.	RB01405087	Reflora	RB	T. Fernandes	378	native	NE	0
Parque Estadual do Forno Grande	Angiosperms	Rubiaceae	Manettia	congesta	(Vell.) K.Schum.	RUBIACEAE Manettia congesta (Vell.) K.Schum.	MBM392851	Reflora	MBM	R. Goldenberg	1187	native	NE	1
Parque Estadual do Forno Grande	Angiosperms	Rubiaceae	Manettia	cordifolia	Mart.	RUBIACEAE Manettia cordifolia Mart.	MBML39274	Splink	MBML	R.C. Forzza	5308	native	NE	0
Parque Estadual do Forno Grande	Angiosperms	Rubiaceae	Oldenlandia	salzmanii	(DC.) Benth.	RUBIACEAE Oldenlandia salzmanii (Dc.) Benth.	RB00557898	Reflora	RB	C.N. Fraga	2458	native	NE	0
Parque Estadual do Forno Grande	Angiosperms	Rubiaceae	Palicourea	forsteronioides	(Müll.Arg.) C.M.Taylor	RUBIACEAE Palicourea forsteronioides (Müll.Arg.) C.M.Taylor	RB00754231	Reflora	RB	J.A. Oliveira	286	native	DD	1
Parque Estadual do Forno Grande	Angiosperms	Rubiaceae	Palicourea	justiciifolia	(Rudge) Delprete & J.H.Kirkbr.	RUBIACEAE Palicourea justiciifolia (Rudge) Delprete & J.H.Kirkbr.	RB00529096	Reflora	RB	R. Goldenberg	1059	native	NE	1
Parque Estadual do Forno Grande	Angiosperms	Rubiaceae	Palicourea	malaneoides	(Müll.Arg.) C.M.Taylor	RUBIACEAE Palicourea malaneoides (Müll.Arg.) C.M.Taylor	RB00529097	Reflora	RB	R. Goldenberg	1060	native	DD	1
Parque Estadual do Forno Grande	Angiosperms	Rubiaceae	Palicourea	octocuspis	(Müll.Arg.) C.M.Taylor	RUBIACEAE Palicourea octocuspis (Müll.Arg.) C.M.Taylor	RB00549275	Reflora	RB	C.N. Fraga	2161	native	LC	1
Parque Estadual do Forno Grande	Angiosperms	Rubiaceae	Palicourea	ruelliifolia	(Cham. & Schltdl.) Müll.Arg.	RUBIACEAE Palicourea ruelliifolia (Cham. & Schltdl.) Müll.Arg.	CEPEC00125021	Reflora	CEPEC	R. Goldenberg	1073	native	NE	0
Parque Estadual do Forno Grande	Angiosperms	Rubiaceae	Palicourea	sessilis	(Vell.) C.M.Taylor	RUBIACEAE Palicourea sessilis (Vell.) C.M.Taylor	RB00569649	Reflora	RB	R.C. Forzza	5354	native	NE	1
Parque Estadual do Forno Grande	Angiosperms	Rubiaceae	Posoqueria	latifolia	(Rudge) Schult.	RUBIACEAE Posoqueria latifolia (Rudge) Schult.	RB00549260	Reflora	RB	C.N. Fraga	2144	native	LC	0
Parque Estadual do Forno Grande	Angiosperms	Rubiaceae	Psychotria	leiocarpa	Cham. & Schltdl.	RUBIACEAE Psychotria leiocarpa Cham. & Schltdl.	K001200644	Reflora	K	R.C. Forzza	5003	native	NE	0
Parque Estadual do Forno Grande	Angiosperms	Rubiaceae	Psychotria	pallens	Gardner	RUBIACEAE Psychotria pallens Gardner	RB00532370	Reflora	RB	R. Goldenberg	1168	native	NE	1
Parque Estadual do Forno Grande	Angiosperms	Rubiaceae	Psychotria	suterella	Müll.Arg.	RUBIACEAE Psychotria suterella Müll.Arg.	RB00549195	Reflora	RB	C.N. Fraga	2359	native	NE	1
Parque Estadual do Forno Grande	Angiosperms	Rubiaceae	Rudgea	axilliflora	Bruniera & Torres-Leite	RUBIACEAE Rudgea axilliflora Bruniera & Torres-Leite	RB00549094	Reflora	RB	C.N. Fraga	2254	native	NE	1
Parque Estadual do Forno Grande	Angiosperms	Rubiaceae	Rudgea	reticulata	Benth.	RUBIACEAE Rudgea reticulata Benth.	RB01184525	Reflora	RB	T.B. Flores	1723	native	LC	1
Parque Estadual do Forno Grande	Angiosperms	Salicaceae	Casearia	espiritosantensis	R.Marquete & Mansano	SALICACEAE Casearia espiritosantensis R.Marquete & Mansano	MBML025822	Reflora	MBML	L. Kollmann	8937	native	NE	1
Parque Estadual do Forno Grande	Angiosperms	Santalaceae	Phoradendron	undulatum	(Pohl ex DC.) Eichler.	SANTALACEAE Phoradendron undulatum (Pohl ex DC.) Eichler.	UB153912	Splink	UB	P.H. Labiak	4561	native	NE	0
Parque Estadual do Forno Grande	Angiosperms	Sapindaceae	Allophylus	puberulus	(Cambess.) Radlk.	SAPINDACEAE Allophylus puberulus (Cambess.) Radlk.	RB00981130	Reflora	RB	T.B. Flores	1759	native	LC	0
Parque Estadual do Forno Grande	Angiosperms	Sapindaceae	Cupania	ludowigii	Somner & Ferrucci	SAPINDACEAE Cupania ludowigii Somner & Ferrucci	RB00544731	Reflora	RB	A.P. Fontana	5404	native	LC	1
Parque Estadual do Forno Grande	Angiosperms	Sapindaceae	Matayba	juglandifolia	(Cambess.) Radlk.	SAPINDACEAE Matayba juglandifolia (Cambess.) Radlk.	RB00549193	Reflora	RB	C.N. Fraga	2357	native	NE	0
Parque Estadual do Forno Grande	Angiosperms	Sapindaceae	Paullinia	carpopoda	Cambess.	SAPINDACEAE Paullinia carpopoda Cambess.	RB00571945	Reflora	RB	A.M. Amorim	7777	native	NE	0
Parque Estadual do Forno Grande	Angiosperms	Sapindaceae	Paullinia	trigonia	Vell.	SAPINDACEAE Paullinia trigonia Vell.	RB00571978	Reflora	RB	A.M. Amorim	7808	native	NE	0
Parque Estadual do Forno Grande	Angiosperms	Sapindaceae	Urvillea	triphylla	(Vell.) Radlk.	SAPINDACEAE Urvillea triphylla (Vell.) Radlk.	MBML22421	Splink	MBML	L. Kollmann	6690	native	NE	1
Parque Estadual do Forno Grande	Angiosperms	Scrophulariaceae	Buddleja	stachyoides	Cham. & Schltdl.	SCROPHULARIACEAE Buddleja stachyoides Cham. & Schltdl.	RB00569536	Reflora	RB	P.L. Viana	3634	native	NE	0
Parque Estadual do Forno Grande	Angiosperms	Scrophulariaceae	Lindernia	rotundifolia	(L.) Alston	SCROPHULARIACEAE Lindernia rotundifolia (L.) Alston	RB00386744	Reflora	RB	A.C. Brade	19820	native	NE	0
Parque Estadual do Forno Grande	Angiosperms	Siparunaceae	Siparuna	brasiliensis	(Spreng.) A.DC.	SIPARUNACEAE Siparuna brasiliensis (Spreng.) A.DC.	RB00532401	Reflora	RB	R. Goldenberg	1198	native	LC	0
Parque Estadual do Forno Grande	Angiosperms	Smilacaceae	Smilax	brasiliensis	Spreng.	SMILACACEAE Smilax brasiliensis Spreng.	RB00571970	Reflora	RB	A.M. Amorim	7801	native	NE	0
Parque Estadual do Forno Grande	Angiosperms	Smilacaceae	Smilax	campestris	Griseb.	SMILACACEAE Smilax campestris Griseb.	MBML33369	Splink	MBML	P.H. Labiak	4213	native	NE	0
Parque Estadual do Forno Grande	Angiosperms	Smilacaceae	Smilax	elastica	Griseb.	SMILACACEAE Smilax elastica Griseb.	RB00529591	Reflora	RB	C.N. Fraga	1997	native	NE	0
Parque Estadual do Forno Grande	Angiosperms	Solanaceae	Athenaea	cuspidata	Witasek	SOLANACEAE Athenaea cuspidata Witasek	RB00936259	Reflora	RB	T.B. Flores	1740	native	LC	1
Parque Estadual do Forno Grande	Angiosperms	Solanaceae	Brunfelsia	hydrangeiformis	(Pohl) Benth.	SOLANACEAE Brunfelsia hydrangeiformis (Pohl) Benth.	RB00549064	Reflora	RB	C.N. Fraga	2223	native	NE	1
Parque Estadual do Forno Grande	Angiosperms	Solanaceae	Cestrum	bracteatum	Link & Otto	SOLANACEAE Cestrum bracteatum Link & Otto	RB00549220	Reflora	RB	C.N. Fraga	2104	native	NE	1
Parque Estadual do Forno Grande	Angiosperms	Solanaceae	Cestrum	corcovadense	Miers	SOLANACEAE Cestrum corcovadense Miers	UPCB76371	Splink	UPCB	R. Goldenberg	1196	native	NT	1
Parque Estadual do Forno Grande	Angiosperms	Solanaceae	Cestrum	corymbosum	Schltdl.	SOLANACEAE Cestrum corymbosum Schltdl.	RB00461597	Reflora	RB	A.C. Brade	19817	native	NE	1
Parque Estadual do Forno Grande	Angiosperms	Solanaceae	Cestrum	subpulverulentum	Mart.	SOLANACEAE Cestrum subpulverulentum Mart.	MBML22624	Splink	MBML	L. Kollmann	6691	native	LC	1
Parque Estadual do Forno Grande	Angiosperms	Solanaceae	Dyssochroma	viridiflorum	(Sims) Miers	SOLANACEAE Dyssochroma viridiflorum (Sims) Miers	RB00821016	Reflora	RB	R.G. Barbosa-Silva	84	native	LC	1
Parque Estadual do Forno Grande	Angiosperms	Solanaceae	Nicandra	physalodes	(L.) Gaertn.	SOLANACEAE Nicandra physalodes (L.) Gaertn.	RB00529615	Reflora	RB	C.N. Fraga	2012	non native	NE	0
Parque Estadual do Forno Grande	Angiosperms	Solanaceae	Solanum	atropurpureum	Schrank.	SOLANACEAE Solanum atropurpureum Schrank.	MBML38636	Splink	MBML	R.C. Forzza	5489	native	NE	0
Parque Estadual do Forno Grande	Angiosperms	Solanaceae	Solanum	campaniforme	Roem. & Schult.	SOLANACEAE Solanum campaniforme Roem. & Schult.	RB00529565	Reflora	RB	C.N. Fraga	1971	native	NE	0
Parque Estadual do Forno Grande	Angiosperms	Solanaceae	Solanum	cladotrichum	Dunal	SOLANACEAE Solanum cladotrichum Dunal	RB00571982	Reflora	RB	A.M. Amorim	7812	native	NE	0
Parque Estadual do Forno Grande	Angiosperms	Solanaceae	Solanum	didymum	Dunal	SOLANACEAE Solanum didymum Dunal	RB00544720	Reflora	RB	A.P. Fontana	5393	native	NE	0
Parque Estadual do Forno Grande	Angiosperms	Solanaceae	Solanum	inodorum	Vell.	SOLANACEAE Solanum inodorum Vell.	MBML38601	Splink	MBML	C.N. Fraga	2363	native	NE	0
Parque Estadual do Forno Grande	Angiosperms	Solanaceae	Solanum	leucodendron	Sendtn.	SOLANACEAE Solanum leucodendron Sendtn.	RB00549276	Reflora	RB	C.N. Fraga	2162	native	LC	1
Parque Estadual do Forno Grande	Angiosperms	Solanaceae	Solanum	luridifuscescens	Bitter	SOLANACEAE Solanum luridifuscescens Bitter	MBML37706	Splink	MBML	C.N. Fraga	2270	native	NE	0
Parque Estadual do Forno Grande	Angiosperms	Solanaceae	Solanum	mauritianum	Scop.	SOLANACEAE Solanum mauritianum Scop.	RB00532413	Reflora	RB	R. Goldenberg	1209-A	native	NE	0
Parque Estadual do Forno Grande	Angiosperms	Solanaceae	Solanum	odoriferum	Vell.	SOLANACEAE Solanum odoriferum Vell.	RB00549252	Reflora	RB	C.N. Fraga	2136	native	NE	1
Parque Estadual do Forno Grande	Angiosperms	Solanaceae	Solanum	pseudoquina	A.St.-Hil.	SOLANACEAE Solanum pseudoquina A.St.-Hil.	RB00571998	Reflora	RB	A.M. Amorim	7826	native	LC	0
Parque Estadual do Forno Grande	Angiosperms	Solanaceae	Solanum	sambuciflorum	Sendtn.	SOLANACEAE Solanum sambuciflorum Sendtn.	RB00544748	Reflora	RB	A.P. Fontana	5421	native	LC	0
Parque Estadual do Forno Grande	Angiosperms	Solanaceae	Solanum	schizandrum	Sendtn.	SOLANACEAE Solanum schizandrum Sendtn.	RB00532386	Reflora	RB	R. Goldenberg	1183	native	NE	1
Parque Estadual do Forno Grande	Angiosperms	Solanaceae	Solanum	scuticum	M.Nee	SOLANACEAE Solanum scuticum M.Nee	RB00549256	Reflora	RB	C.N. Fraga	2140	native	NE	0
Parque Estadual do Forno Grande	Angiosperms	Solanaceae	Solanum	swartizianum	Rem. & Schult.	SOLANACEAE Solanum swartizianum Rem. & Schult.	RB00549112	Reflora	RB	C.N. Fraga	2272	native	NE	0
Parque Estadual do Forno Grande	Angiosperms	Solanaceae	Solanum	vaillantii	Dunal	SOLANACEAE Solanum vaillantii Dunal	RB00558000	Reflora	RB	R.C. Forzza	5489	native	NE	0
Parque Estadual do Forno Grande	Angiosperms	Stemonuraceae	Discophora	guianensis	Miers	STEMONURACEAE Discophora guianensis Miers	VIES016556	Reflora	VIES	P.H.D. Barros	222	native	NE	0
Parque Estadual do Forno Grande	Angiosperms	Symplocaceae	Symplocos	falcata	Brand.	SYMPLOCACEAE Symplocos falcata Brand.	MBML37228	Splink	MBML	P.H. Labiak	4950	native	LC	1
Parque Estadual do Forno Grande	Angiosperms	Theaceae	Ternstroemia	brasiliensis	Cambess.	THEACEAE Ternstroemia brasiliensis Cambess.	MBML24078	Splink	MBML	L. Kollmann	7224	native	LC	0
Parque Estadual do Forno Grande	Angiosperms	Typhaceae	Typha	domingensis	Pers.	TYPHACEAE Typha domingensis Pers.	RB00549196	Reflora	RB	C.N. Fraga	2360	native	NE	0
Parque Estadual do Forno Grande	Angiosperms	Urticaceae	Boehmeria	caudata	Sw.	URTICACEAE Boehmeria caudata Sw.	RB00549102	Reflora	RB	C.N. Fraga	2262	native	NE	0
Parque Estadual do Forno Grande	Angiosperms	Urticaceae	Coussapoa	microcarpa	(Schott) Rizzini	URTICACEAE Coussapoa microcarpa (Schott) Rizzini	RB00544214	Reflora	RB	P.H. Labiak	4958	native	NE	0
Parque Estadual do Forno Grande	Angiosperms	Urticaceae	Coussapoa	pachyphylla	Akkermans & C.C.Berg	URTICACEAE Coussapoa pachyphylla Akkermans & C.C.Berg	RB00549063	Reflora	RB	C.N. Fraga	2222	native	EN	1
Parque Estadual do Forno Grande	Angiosperms	Urticaceae	Pilea	rhizobola	Miq.	URTICACEAE Pilea rhizobola Miq.	RB00549093	Reflora	RB	C.N. Fraga	2253	native	DD	0
Parque Estadual do Forno Grande	Angiosperms	Velloziaceae	Barbacenia	pabstiana	L.B.Sm. & Ayensu	VELLOZIACEAE Barbacenia pabstiana L.B.Sm. & Ayensu	RB00558073	Reflora	RB	R. Goldenberg	1411	native	NE	1
Parque Estadual do Forno Grande	Angiosperms	Velloziaceae	Vellozia	candida	J.C.Mikan	VELLOZIACEAE Vellozia candida J.C.Mikan	RB00569637	Reflora	RB	R.C. Forzza	5342	native	NE	0
Parque Estadual do Forno Grande	Angiosperms	Velloziaceae	Vellozia	variegata	Goethart & Henrard	VELLOZIACEAE Vellozia variegata Goethart & Henrard	RB00549040	Reflora	RB	R.C. Forzza	5442	native	NE	0
Parque Estadual do Forno Grande	Angiosperms	Verbenaceae	Lantana	caudata	P.H.Cardoso & Salimena	VERBENACEAE Lantana caudata P.H.Cardoso & Salimena	CESJ69856	Splink	CESJ	L. Kollmann	8116	native	NE	1
Parque Estadual do Forno Grande	Angiosperms	Verbenaceae	Lantana	fucata	Lindl.	VERBENACEAE Lantana fucata Lindl.	CESJ71530	Splink	CESJ	P.H. Cardoso	43	native	NE	0
Parque Estadual do Forno Grande	Angiosperms	Verbenaceae	Lantana	hypoleuca	Briq.	VERBENACEAE Lantana hypoleuca Briq.	RB00532848	Reflora	RB	L. Kollmann	11091	native	NE	0
Parque Estadual do Forno Grande	Angiosperms	Verbenaceae	Lantana	lundiana	Schauer	VERBENACEAE Lantana lundiana Schauer	RB00445978	Reflora	RB	A.C. Brade	19280	native	NE	0
Parque Estadual do Forno Grande	Angiosperms	Verbenaceae	Verbena	litoralis	Kunth	VERBENACEAE Verbena litoralis Kunth	CESJ69774	Splink	CESJ	L. Kollmann	6879	native	NE	1
Parque Estadual do Forno Grande	Angiosperms	Violaceae	Anchietea	pyrifolia	(Mart.) G.Don	VIOLACEAE Anchietea pyrifolia (Mart.) G.Don	RB00549073	Reflora	RB	C.N. Fraga	2231	native	NE	0
Parque Estadual do Forno Grande	Angiosperms	Violaceae	Viola	cerasifolia	A.St.-Hil.	VIOLACEAE Viola cerasifolia A.St.-Hil.	RB00450914	Reflora	RB	A.C. Brade	19822	native	LC	1
Parque Estadual do Forno Grande	Angiosperms	Violaceae	Viola	subdimidiata	A.St.-Hil.	VIOLACEAE Viola subdimidiata A.St.-Hil.	RB00450526	Reflora	RB	A.C. Brade	19823	native	LC	1
Parque Estadual do Forno Grande	Angiosperms	Vitaceae	Cissus	serroniana	(Glaz.) Lombardi	VITACEAE Cissus serroniana (Glaz.) Lombardi	RB00571988	Reflora	RB	A.M. Amorim	7818	native	NT	0
Parque Estadual do Forno Grande	Angiosperms	Vitaceae	Cissus	verticillata	(L.) Nicolson & C.E.Jarvis	VITACEAE Cissus verticillata (L.) Nicolson & C.E.Jarvis	RB00571952	Reflora	RB	A.M. Amorim	7784	native	NE	0
Parque Estadual do Forno Grande	Angiosperms	Winteraceae	Drimys	brasiliensis	Miers	WINTERACEAE Drimys brasiliensis Miers	RB00544228	Reflora	RB	P.H. Labiak	4971	native	LC	1
Parque Estadual do Forno Grande	Angiosperms	Xyridaceae	Xyris	augusto-coburgii	Szyszyl. ex Beck.	XYRIDACEAE Xyris augusto-coburgii Szyszyl. ex Beck.	RB00521939	Reflora	RB	L. Kollmann	10547	native	NE	0
Parque Estadual do Forno Grande	Angiosperms	Zingiberaceae	Renealmia	petasites	Gagnep.	ZINGIBERACEAE Renealmia petasites Gagnep.	RB00641990	Reflora	RB	A.C. Brade	19230	native	LC	1
Parque Estadual do Forno Grande	Ferns	Anemiaceae	Anemia	organensis	Rosenst.	ANEMIACEAE Anemia organensis Rosenst.	BHCB108401	Reflora	BHCB	L. Kollmann	7550	native	NT	0
Parque Estadual do Forno Grande	Ferns	Anemiaceae	Anemia	phyllitidis	(L.) Sw.	ANEMIACEAE Anemia phyllitidis (L.) Sw.	MBML022698	Reflora	MBML	L. Kollmann	6990	native	NE	0
Parque Estadual do Forno Grande	Ferns	Anemiaceae	Anemia	spicantoides	Mabb.	ANEMIACEAE Anemia spicantoides Mabb.	RB00544233	Reflora	RB	P.H. Labiak	4976	native	NE	1
Parque Estadual do Forno Grande	Ferns	Anemiaceae	Anemia	tomentosa	(Sav.) Sw.	ANEMIACEAE Anemia tomentosa (Sav.) Sw.	UPCB00035037	Reflora	UPCB	J.B.S. Pereira	572	native	NE	0
Parque Estadual do Forno Grande	Ferns	Anemiaceae	Anemia	villosa	Humb. & Bonpl. ex Willd.	ANEMIACEAE Anemia villosa Humb. & Bonpl. ex Willd.	MBML022770	Reflora	MBML	L. Kollmann	6982	native	NE	0
Parque Estadual do Forno Grande	Ferns	Aspleniaceae	Asplenium	auriculatum	Sw.	ASPLENIACEAE Asplenium auriculatum Sw.	RB00641226	Reflora	RB	P.H. Labiak	4235	native	NE	0
Parque Estadual do Forno Grande	Ferns	Aspleniaceae	Asplenium	auritum	Sw.	ASPLENIACEAE Asplenium auritum Sw.	RB00641585	Reflora	RB	P.H. Labiak	4242	native	NE	0
Parque Estadual do Forno Grande	Ferns	Aspleniaceae	Asplenium	cirrhatum	Rich. ex Willd.	ASPLENIACEAE Asplenium cirrhatum Rich. ex Willd.	RB00521649	Reflora	RB	P.H. Labiak	4591	native	NE	0
Parque Estadual do Forno Grande	Ferns	Aspleniaceae	Asplenium	claussenii	Hieron.	ASPLENIACEAE Asplenium claussenii Hieron.	MBML022700	Reflora	MBML	L. Kollmann	6988	native	NE	0
Parque Estadual do Forno Grande	Ferns	Aspleniaceae	Asplenium	flabellulatum	Kunze	ASPLENIACEAE Asplenium flabellulatum Kunze	RB00532219	Reflora	RB	P.H. Labiak	4845	native	NE	0
Parque Estadual do Forno Grande	Ferns	Aspleniaceae	Asplenium	gastonis	Fée	ASPLENIACEAE Asplenium gastonis Fée	RB00521621	Reflora	RB	P.H. Labiak	4564	native	NE	0
Parque Estadual do Forno Grande	Ferns	Aspleniaceae	Asplenium	harpeodes	Kunze	ASPLENIACEAE Asplenium harpeodes Kunze	RB00642117	Reflora	RB	P.H. Labiak	4227	native	NE	1
Parque Estadual do Forno Grande	Ferns	Aspleniaceae	Asplenium	inaequilaterale	Willd.	ASPLENIACEAE Asplenium inaequilaterale Willd.	RB00641896	Reflora	RB	A.C. Brade	19233	native	NE	0
Parque Estadual do Forno Grande	Ferns	Aspleniaceae	Asplenium	kunzeanum	Klotzsch ex Rosenst.	ASPLENIACEAE Asplenium kunzeanum Klotzsch ex Rosenst.	RB00529499	Reflora	RB	C.M. Mynssen	1133	native	LC	0
Parque Estadual do Forno Grande	Ferns	Aspleniaceae	Asplenium	oligophyllum	Kaulf.	ASPLENIACEAE Asplenium oligophyllum Kaulf.	RB00529491	Reflora	RB	C.M. Mynssen	1125	native	NE	1
Parque Estadual do Forno Grande	Ferns	Aspleniaceae	Asplenium	praemorsum	Sw.	ASPLENIACEAE Asplenium praemorsum Sw.	RB00529558	Reflora	RB	C.N. Fraga	1964	native	LC	0
Parque Estadual do Forno Grande	Ferns	Aspleniaceae	Asplenium	pseudonitidum	Raddi	ASPLENIACEAE Asplenium pseudonitidum Raddi	MBML033939	Reflora	MBML	P.H. Labiak	4580	native	LC	0
Parque Estadual do Forno Grande	Ferns	Aspleniaceae	Asplenium	pulchellum	Raddi	ASPLENIACEAE Asplenium pulchellum Raddi	RB00724699	Reflora	RB	P.H. Labiak	4929a	native	LC	1
Parque Estadual do Forno Grande	Ferns	Aspleniaceae	Asplenium	raddianum	Gaudich.	ASPLENIACEAE Asplenium raddianum Gaudich.	UPCB0001809	Reflora	UPCB	P.H. Labiak	4825	native	NE	1
Parque Estadual do Forno Grande	Ferns	Aspleniaceae	Asplenium	regulare	Sw.	ASPLENIACEAE Asplenium regulare Sw.	RB00521656	Reflora	RB	P.H. Labiak	4598	native	NE	1
Parque Estadual do Forno Grande	Ferns	Aspleniaceae	Asplenium	scandicinum	Kaulf.	ASPLENIACEAE Asplenium scandicinum Kaulf.	BHCB 12860	Splink	BHCB	A. Salino	13702	native	NE	0
Parque Estadual do Forno Grande	Ferns	Aspleniaceae	Asplenium	serra	Langsd. & Fisch.	ASPLENIACEAE Asplenium serra Langsd. & Fisch.	MBML022604	Reflora	MBML	L. Kollmann	6858	native	NE	0
Parque Estadual do Forno Grande	Ferns	Aspleniaceae	Asplenium	wacketii	Rosenst.	ASPLENIACEAE Asplenium wacketii Rosenst.	RB00571964	Reflora	RB	A.M. Amorim	7795	native	LC	1
Parque Estadual do Forno Grande	Ferns	Aspleniaceae	Hymenasplenium	triquetrum	N.Murak. & R.C.Moran	ASPLENIACEAE Hymenasplenium triquetrum (N. Murak. & R.C. Moran) L. Regalado & Prada	RB00532238	Reflora	RB	P.H. Labiak	4864	native	NE	1
Parque Estadual do Forno Grande	Ferns	Athyriaceae	Deparia	petersenii	(Kunze) M.Kato	ATHYRIACEAE Deparia petersenii (Kunze) M.Kato	RB00529503	Reflora	RB	C.M. Mynssen	1137	non native	NE	0
Parque Estadual do Forno Grande	Ferns	Athyriaceae	Diplazium	ambiguum	Raddi	ATHYRIACEAE Diplazium ambiguum Raddi	RB00529500	Reflora	RB	C.M. Mynssen	1134	native	NE	0
Parque Estadual do Forno Grande	Ferns	Athyriaceae	Diplazium	lindbergii	(Mett.) H.Christ	ATHYRIACEAE Diplazium lindbergii (Mett.) H.Christ	MBML036393	Reflora	MBML	C.M. Mynssen	4866	native	NE	0
Parque Estadual do Forno Grande	Ferns	Athyriaceae	Diplazium	mickelii	Mynssen & Sylvestre	ATHYRIACEAE Diplazium mickelii Mynssen & Sylvestre	RB00591315	Reflora	RB	A.C. Brade	19821	native	NE	1
Parque Estadual do Forno Grande	Ferns	Blechnaceae	Austroblechnum	divergens	(Kunze) Gasper & V.A.O. Dittrich	BLECHNACEAE Austroblechnum divergens (Kunze) Gasper & V.A.O. Dittrich	RB00532194	Reflora	RB	P.H. Labiak	4821	native	NE	1
Parque Estadual do Forno Grande	Ferns	Blechnaceae	Austroblechnum	lehmannii	(Hieron.) Gasper & V.A.O. Dittrich	BLECHNACEAE Austroblechnum lehmannii (Hieron.) Gasper & V.A.O. Dittrich	RB00644712	Reflora	RB	A.C. Brade	14236	native	NE	1
Parque Estadual do Forno Grande	Ferns	Blechnaceae	Blechnum	austrobrasilianum	de la Sota	BLECHNACEAE Blechnum austrobrasilianum de la Sota	BHCB122792	Splink	BHCB	P.H. Labiak	4821	native	NE	0
Parque Estadual do Forno Grande	Ferns	Blechnaceae	Blechnum	gracile	Kaulf.	BLECHNACEAE Blechnum gracile Kaulf.	RB00521593	Reflora	RB	P.H. Labiak	4536	native	NE	0
Parque Estadual do Forno Grande	Ferns	Blechnaceae	Blechnum	occidentale	L.	BLECHNACEAE Blechnum occidentale L.	BHCB122794	Splink	BHCB	A. Salino	13636	native	NE	0
Parque Estadual do Forno Grande	Ferns	Blechnaceae	Blechnum	polypodioides	Raddi	BLECHNACEAE Blechnum polypodioides Raddi	RB00521595	Reflora	RB	P.H. Labiak	4538	native	NE	0
Parque Estadual do Forno Grande	Ferns	Blechnaceae	Lomaridium	plumieri	(Desv.) C.Presl	BLECHNACEAE Lomaridium plumieri (Desv.) C.Presl	VIC53476	Splink	VIC	W.S. Justino	44	native	NE	1
Parque Estadual do Forno Grande	Ferns	Blechnaceae	Lomariocycas	schomburgkii	(Klotzsch) Gasper & A.R. Sm.	BLECHNACEAE Lomariocycas schomburgkii (Klotzsch) Gasper & A.R. Sm.	RB00557895	Reflora	RB	C.N. Fraga	2455	native	NE	0
Parque Estadual do Forno Grande	Ferns	Blechnaceae	Neoblechnum	brasiliense	(Desv.) Gasper & Dittrich	BLECHNACEAE Neoblechnum brasiliense (Desv.) Gasper & Dittrich	BHCB122698	Splink	BHCB	A. Salino	13540	native	NE	0
Parque Estadual do Forno Grande	Ferns	Blechnaceae	Parablechnum	cordatum	(Desv.) Gasper & Salino	BLECHNACEAE Parablechnum cordatum (Desv.) Gasper & Salino	RB00521613	Reflora	RB	P.H. Labiak	4556	native	NE	0
Parque Estadual do Forno Grande	Ferns	Blechnaceae	Parablechnum	proliferum	(Rosenst.) Gasper & Salino	BLECHNACEAE Parablechnum proliferum (Rosenst.) Gasper & Salino	BHCB122892	Splink	BHCB	A. Salino	13734	native	NE	1
Parque Estadual do Forno Grande	Ferns	Cyatheaceae	Alsophila	setosa	Kaulf.	CYATHEACEAE Alsophila setosa Kaulf.	RB00532182	Reflora	RB	P.H. Labiak	4809	native	NE	0
Parque Estadual do Forno Grande	Ferns	Cyatheaceae	Alsophila	sternbergii	(Sternb.) D.S.Conant	CYATHEACEAE Alsophila sternbergii (Sternb.) D.S.Conant	RB00532261	Reflora	RB	P.H. Labiak	4887	native	LC	0
Parque Estadual do Forno Grande	Ferns	Cyatheaceae	Cyathea	delgadii	Sternb.	CYATHEACEAE Cyathea delgadii Sternb.	RB00544221	Reflora	RB	P.H. Labiak	4965	native	NE	0
Parque Estadual do Forno Grande	Ferns	Cyatheaceae	Cyathea	dichromatolepis	(Fée) Domin	CYATHEACEAE Cyathea dichromatolepis (Fée) Domin	RB00521650	Reflora	RB	P.H. Labiak	4592	native	LC	0
Parque Estadual do Forno Grande	Ferns	Cyatheaceae	Cyathea	hirsuta	C.Presl	CYATHEACEAE Cyathea hirsuta C.Presl	BHCB122685	Splink	BHCB	A. Salino	13527	native	LC	0
Parque Estadual do Forno Grande	Ferns	Cyatheaceae	Cyathea	phalerata	Mart.	CYATHEACEAE Cyathea phalerata Mart.	RB00521619	Reflora	RB	P.H. Labiak	4562	native	LC	0
Parque Estadual do Forno Grande	Ferns	Cyatheaceae	Cyathea	rufa	(Fée) Lellinger	CYATHEACEAE Cyathea rufa (Fée) Lellinger	RB00544211	Reflora	RB	P.H. Labiak	4955	native	NE	0
Parque Estadual do Forno Grande	Ferns	Cyatheaceae	Cyathea	villosa	Willd.	CYATHEACEAE Cyathea villosa Willd.	RB00544207	Reflora	RB	P.H. Labiak	4952	native	NE	0
Parque Estadual do Forno Grande	Ferns	Dennstaedtiaceae	Blotiella	lindeniana	(Hook.) R.M.Tryon	DENNSTAEDTIACEAE Blotiella lindeniana (Hook.) R.M.Tryon	RB00521642	Reflora	RB	P.H. Labiak	4584	native	LC	0
Parque Estadual do Forno Grande	Ferns	Dennstaedtiaceae	Dennstaedtia	cornuta	(Kaulf.) Mett.	DENNSTAEDTIACEAE Dennstaedtia cornuta (Kaulf.) Mett.	RB00532220	Reflora	RB	P.H. Labiak	4846	native	NE	1
Parque Estadual do Forno Grande	Ferns	Dennstaedtiaceae	Dennstaedtia	obtusifolia	(Willd.) T.Moore	DENNSTAEDTIACEAE Dennstaedtia obtusifolia (Willd.) T.Moore	MBML36204	Splink	MBML	P.H. Labiak	4846	native	NE	0
Parque Estadual do Forno Grande	Ferns	Dennstaedtiaceae	Hypolepis	mitis	Kunze ex Kuhn	DENNSTAEDTIACEAE Hypolepis mitis Kunze ex Kuhn	RB00521602	Reflora	RB	P.H. Labiak	4545	native	LC	1
Parque Estadual do Forno Grande	Ferns	Dennstaedtiaceae	Hypolepis	stolonifera	Fée	DENNSTAEDTIACEAE Hypolepis stolonifera Fée	BHCB122897	Splink	BHCB	A. Salino	13739	native	NE	1
Parque Estadual do Forno Grande	Ferns	Dicksoniaceae	Dicksonia	sellowiana	Hook.	DICKSONIACEAE Dicksonia sellowiana Hook.	RB00532205	Reflora	RB	P.H. Labiak	4832	native	EN	0
Parque Estadual do Forno Grande	Ferns	Didymochlaenaceae	Didymochlaena	pulcherrima	(Raddi) Herter	DIDYMOCHLAENACEAE Didymochlaena pulcherrima (Raddi) Herter	RB00529501	Reflora	RB	C.M. Mynssen	1135	native	NE	0
Parque Estadual do Forno Grande	Ferns	Dryopteridaceae	Arachniodes	denticulata	(Sw.) Ching	DRYOPTERIDACEAE Arachniodes denticulata (Sw.) Ching	RB00532195	Reflora	RB	P.H. Labiak	4822	native	NE	1
Parque Estadual do Forno Grande	Ferns	Dryopteridaceae	Ctenitis	glandulosa	R.S.Viveros & Salino	DRYOPTERIDACEAE Ctenitis glandulosa R.S.Viveros & Salino	BHCB122790	Reflora	BHCB	A. Salino	13632	native	NE	1
Parque Estadual do Forno Grande	Ferns	Dryopteridaceae	Elaphoglossum	acrocarpum	(Mart.) T. Moore	DRYOPTERIDACEAE Elaphoglossum acrocarpum (Mart.) T. Moore	RB00687313	Reflora	RB	A.C. Brade	19805	native	VU	1
Parque Estadual do Forno Grande	Ferns	Dryopteridaceae	Elaphoglossum	burchellii	(Baker) C.Chr.	DRYOPTERIDACEAE Elaphoglossum burchellii (Baker) C.Chr.	RB00544181	Reflora	RB	P.H. Labiak	4928	native	NE	0
Parque Estadual do Forno Grande	Ferns	Dryopteridaceae	Elaphoglossum	edwallii	Rosenst.	DRYOPTERIDACEAE Elaphoglossum edwallii Rosenst.	RB00707102	Reflora	RB	A.C. Brade	19812	native	LC	1
Parque Estadual do Forno Grande	Ferns	Dryopteridaceae	Elaphoglossum	gayanum	(Fée) T. Moore	DRYOPTERIDACEAE Elaphoglossum gayanum (Fée) T. Moore	BHCB122770	Splink	BHCB	A. Salino	13612	native	NE	0
Parque Estadual do Forno Grande	Ferns	Dryopteridaceae	Elaphoglossum	glabellum	Sm.	DRYOPTERIDACEAE Elaphoglossum glabellum Sm.	BHCB122751	Splink	BHCB	A. Salino	13593	native	NE	0
Parque Estadual do Forno Grande	Ferns	Dryopteridaceae	Elaphoglossum	glaziovii	(Fée) Brade	DRYOPTERIDACEAE Elaphoglossum glaziovii (Fée) Brade	RB00532239	Reflora	RB	P.H. Labiak	4865	native	LC	1
Parque Estadual do Forno Grande	Ferns	Dryopteridaceae	Elaphoglossum	langsdorffii	(Hook. & Grev.) T.Moore	DRYOPTERIDACEAE Elaphoglossum langsdorffii (Hook. & Grev.) T.Moore	RB00687517	Reflora	RB	P.H. Labiak	4208	native	LC	1
Parque Estadual do Forno Grande	Ferns	Dryopteridaceae	Elaphoglossum	lineare	(Fée) T. Moore	DRYOPTERIDACEAE Elaphoglossum lineare (Fée) T. Moore	RB00707079	Reflora	RB	A.C. Brade	19245	native	NE	0
Parque Estadual do Forno Grande	Ferns	Dryopteridaceae	Elaphoglossum	mollissimum	(Fée) Hieron.	DRYOPTERIDACEAE Elaphoglossum mollissimum (Fée) Hieron.	BHCB122848	Splink	BHCB	A. Salino	13690	native	NE	1
Parque Estadual do Forno Grande	Ferns	Dryopteridaceae	Elaphoglossum	nigrescens	(Hook.) T.Moore ex Diels	DRYOPTERIDACEAE Elaphoglossum nigrescens (Hook.) T.Moore ex Diels	RB00687649	Reflora	RB	A.C. Brade	19985	native	LC	0
Parque Estadual do Forno Grande	Ferns	Dryopteridaceae	Elaphoglossum	organense	Brade	DRYOPTERIDACEAE Elaphoglossum organense Brade	RB00687609	Reflora	RB	A.C. Brade	19857	native	NE	1
Parque Estadual do Forno Grande	Ferns	Dryopteridaceae	Elaphoglossum	pachydermum	(Fée) T. Moore	DRYOPTERIDACEAE Elaphoglossum pachydermum (Fée) T. Moore	BHCB122840	Splink	BHCB	A. Salino	13682	native	LC	0
Parque Estadual do Forno Grande	Ferns	Dryopteridaceae	Elaphoglossum	prestonii	(Baker) J. Sm.	DRYOPTERIDACEAE Elaphoglossum prestonii (Baker) J. Sm.	RB00521638	Reflora	RB	P.H. Labiak	4581a	native	NE	1
Parque Estadual do Forno Grande	Ferns	Dryopteridaceae	Elaphoglossum	strictum	(Raddi) T.Moore	DRYOPTERIDACEAE Elaphoglossum strictum (Raddi) T.Moore	UPCB0034163	Reflora	UPCB	P.H. Labiak	4589	native	LC	0
Parque Estadual do Forno Grande	Ferns	Dryopteridaceae	Elaphoglossum	vagans	(Mett. ex Kuhn) Hieron.	DRYOPTERIDACEAE Elaphoglossum vagans (Mett. ex Kuhn) Hieron.	BHCB122898	Splink	BHCB	A. Salino	13740	native	LC	0
Parque Estadual do Forno Grande	Ferns	Dryopteridaceae	Lastreopsis	amplissima	(C.Presl) Tindale	DRYOPTERIDACEAE Lastreopsis amplissima (C.Presl) Tindale	BHCB122787	Splink	BHCB	A. Salino	13629	native	NE	0
Parque Estadual do Forno Grande	Ferns	Dryopteridaceae	Megalastrum	connexum	(Kaulf.) A.R.Sm. & R.C.Moran	DRYOPTERIDACEAE Megalastrum connexum (Kaulf.) A.R.Sm. & R.C.Moran	RB00532214	Reflora	RB	P.H. Labiak	4840	native	LC	0
Parque Estadual do Forno Grande	Ferns	Dryopteridaceae	Megalastrum	substrigosum	R.C.Moran et al.	DRYOPTERIDACEAE Megalastrum substrigosum R.C.Moran et al.	RB00532243	Reflora	RB	P.H. Labiak	4869	native	NE	1
Parque Estadual do Forno Grande	Ferns	Dryopteridaceae	Olfersia	corcovadensis	Kaulf. ex Raddi	DRYOPTERIDACEAE Olfersia corcovadensis Kayulf. ex Raddi	RB00532237	Reflora	RB	P.H. Labiak	4863	native	NE	1
Parque Estadual do Forno Grande	Ferns	Dryopteridaceae	Polybotrya	speciosa	Schott	DRYOPTERIDACEAE Polybotrya speciosa Schott	P00846343	Reflora	P	A. Salino	13709	native	LC	1
Parque Estadual do Forno Grande	Ferns	Dryopteridaceae	Polystichum	platylepis	Fée	DRYOPTERIDACEAE Polystichum platylepis Fée	RB00532247	Reflora	RB	P.H. Labiak	4873	native	LC	1
Parque Estadual do Forno Grande	Ferns	Dryopteridaceae	Rumohra	adiantiformis	(G.Forst.) Ching	DRYOPTERIDACEAE Rumohra adiantiformis (G.Forst.) Ching	MBML22694	Reflora	RB	L. Kollmann	7010	native	NE	0
Parque Estadual do Forno Grande	Ferns	Gleicheniaceae	Gleichenella	pectinata	(Willd.) Ching	GLEICHENIACEAE Gleichenella pectinata (Willd.) Ching	BHCB122701	Splink	BHCB	A. Salino	13543	native	NE	0
Parque Estadual do Forno Grande	Ferns	Gleicheniaceae	Sticherus	bifidus	(Willd.) Ching	GLEICHENIACEAE Sticherus bifidus (Willd.) Ching	BHCB122696	Splink	BHCB	A. Salino	13538	native	NE	0
Parque Estadual do Forno Grande	Ferns	Gleicheniaceae	Sticherus	lanuginosus	(Fée) Nakai	GLEICHENIACEAE Sticherus lanuginosus (Fée) Nakai	RB00544187	Reflora	RB	P.H. Labiak	4933	native	NE	0
Parque Estadual do Forno Grande	Ferns	Gleicheniaceae	Sticherus	nigropaleaceus	(J.W.Sturm) J.Prado & Lellinger	GLEICHENIACEAE Sticherus nigropaleaceus (J.W.Sturm) J.Prado & Lellinger	BHCB122841	Splink	BHCB	A. Salino	13683	native	NE	1
Parque Estadual do Forno Grande	Ferns	Hymenophyllaceae	Abrodictyum	rigidum	(Sw.) Ebihara & Dubuisson	HYMENOPHYLLACEAE Abrodictyum rigidum (Sw.) Ebihara & Dubuisson	BHCB122803	Splink	BHCB	A. Salino	13645	native	NE	0
Parque Estadual do Forno Grande	Ferns	Hymenophyllaceae	Didymoglossum	krausii	(Hook. & Grev.) C.Presl	HYMENOPHYLLACEAE Didymoglossum krausii (Hook. & Grev.) C.Presl	BHCB122910	Splink	BHCB	A. Salino	13752	native	NE	0
Parque Estadual do Forno Grande	Ferns	Hymenophyllaceae	Didymoglossum	ovale	E.Fourn.	HYMENOPHYLLACEAE Didymoglossum ovale E.Fourn.	BHCB122820	Splink	BHCB	A. Salino	13662	native	LC	0
Parque Estadual do Forno Grande	Ferns	Hymenophyllaceae	Didymoglossum	reptans	(Sw.) C.Presl	HYMENOPHYLLACEAE Didymoglossum reptans (Sw.) C.Presl	MBML031406	Reflora	MBML	P.H. Labiak	4206	native	NE	0
Parque Estadual do Forno Grande	Ferns	Hymenophyllaceae	Hymenophyllum	asplenioides	(Sw.) Sw.	HYMENOPHYLLACEAE Hymenophyllum asplenioides (Sw.) Sw.	RB00532204	Reflora	RB	P.H. Labiak	4831	native	NE	0
Parque Estadual do Forno Grande	Ferns	Hymenophyllaceae	Hymenophyllum	caudiculatum	Mart.	HYMENOPHYLLACEAE Hymenophyllum caudiculatum Mart.	RB00521634	Reflora	RB	P.H. Labiak	4577	native	LC	1
Parque Estadual do Forno Grande	Ferns	Hymenophyllaceae	Hymenophyllum	elegans	Spreng.	HYMENOPHYLLACEAE Hymenophyllum elegans Spreng.	BHCB122849	Splink	BHCB	A. Salino	13691	native	NE	0
Parque Estadual do Forno Grande	Ferns	Hymenophyllaceae	Hymenophyllum	fragile	(Hedw.) C.V.Morton	HYMENOPHYLLACEAE Hymenophyllum fragile (Hedw.) C.V.Morton	RB00521648	Reflora	RB	P.H. Labiak	4590	native	LC	1
Parque Estadual do Forno Grande	Ferns	Hymenophyllaceae	Hymenophyllum	hirsutum	(L.) Sw.	HYMENOPHYLLACEAE Hymenophyllum hirsutum (L.) Sw.	RB00521609	Reflora	RB	P.H. Labiak	4552	native	NE	0
Parque Estadual do Forno Grande	Ferns	Hymenophyllaceae	Hymenophyllum	microcarpum	Desv.	HYMENOPHYLLACEAE Hymenophyllum microcarpum Desv.	BHCB122866	Splink	BHCB	A. Salino	13708	native	NE	1
Parque Estadual do Forno Grande	Ferns	Hymenophyllaceae	Hymenophyllum	polyanthos	(Sw.) Sw.	HYMENOPHYLLACEAE Hymenophyllum polyanthos (Sw.) Sw.	MBML031594	Reflora	MBML	P.H. Labiak	4234	native	NE	1
Parque Estadual do Forno Grande	Ferns	Hymenophyllaceae	Hymenophyllum	vestitum	(C.Presl) Bosch	HYMENOPHYLLACEAE Hymenophyllum vestitum (C.Presl) Bosch	RB00652372	Reflora	RB	A.C. Brade	19241	native	LC	1
Parque Estadual do Forno Grande	Ferns	Hymenophyllaceae	Hymenophyllum	viridissimum	Fée	HYMENOPHYLLACEAE Hymenophyllum viridissimum Fée	MBML22728	Splink	MBML	L. Kollmann	7018	native	NE	1
Parque Estadual do Forno Grande	Ferns	Hymenophyllaceae	Polyphlebium	angustatum	(Carmich.) Ebihara & Dubuisson	HYMENOPHYLLACEAE Polyphlebium angustatum (Carmich.) Ebihara & Dubuisson	BHCB122761	Splink	BHCB	A. Salino	13603	native	NE	1
Parque Estadual do Forno Grande	Ferns	Hymenophyllaceae	Polyphlebium	diaphanum	(Kunth) Ebihara & Dubuisson	HYMENOPHYLLACEAE Polyphlebium diaphanum (Kunth) Ebihara & Dubuisson	RB00532185	Reflora	RB	P.H. Labiak	4812	native	NE	0
Parque Estadual do Forno Grande	Ferns	Hymenophyllaceae	Trichomanes	cristatum	Kaulf.	HYMENOPHYLLACEAE Trichomanes cristatum Kaulf.	RB00649366	Reflora	RB	A.C. Brade	19813	native	NE	0
Parque Estadual do Forno Grande	Ferns	Hymenophyllaceae	Trichomanes	lucens	Sw.	HYMENOPHYLLACEAE Trichomanes lucens Sw.	RB00649702	Reflora	RB	A.C. Brade	19869	native	LC	1
Parque Estadual do Forno Grande	Ferns	Hymenophyllaceae	Trichomanes	pellucens	Kunze	HYMENOPHYLLACEAE Trichomanes pellucens Kunze	BHCB122878	Splink	BHCB	A. Salino	13720	native	NE	0
Parque Estadual do Forno Grande	Ferns	Hymenophyllaceae	Trichomanes	pilosum	Raddi	HYMENOPHYLLACEAE Trichomanes pilosum Raddi	RB00532201	Reflora	RB	P.H. Labiak	4828	native	NE	0
Parque Estadual do Forno Grande	Ferns	Hymenophyllaceae	Trichomanes	polypodioides	L.	HYMENOPHYLLACEAE Trichomanes polypodioides L.	RB00532199	Reflora	RB	P.H. Labiak	4826	native	NE	0
Parque Estadual do Forno Grande	Ferns	Hymenophyllaceae	Vandenboschia	radicans	(Sw.) Copel	HYMENOPHYLLACEAE Vandenboschia radicans (Sw.) Copel	RB00532232	Reflora	RB	P.H. Labiak	4858	native	NE	0
Parque Estadual do Forno Grande	Ferns	Marattiaceae	Eupodium	kaulfussii	(J.Sm.) J.Sm.	MARATTIACEAE Eupodium kaulfussii (J.Sm.) J.Sm.	RB00521651	Reflora	RB	P.H. Labiak	4593	native	LC	0
Parque Estadual do Forno Grande	Ferns	Ophioglossaceae	Cheiroglossa	palmata	(L.) C.Presl	OPHIOGLOSSACEAE Cheiroglossa palmata (L.) C.Presl	MBML036772	Reflora	MBML	P.H. Labiak	4817	native	LC	0
Parque Estadual do Forno Grande	Ferns	Osmundaceae	Osmunda	regalis	L.	OSMUNDACEAE Osmunda regalis L.	MBML035805	Reflora	MBML	P.H. Labiak	4881	native	NE	0
Parque Estadual do Forno Grande	Ferns	Osmundaceae	Osmunda	spectabilis	Willd.	OSMUNDACEAE Osmunda spectabilis Willd.	BHCB122704	Splink	BHCB	A. Salino	13546	native	NE	0
Parque Estadual do Forno Grande	Ferns	Osmundaceae	Osmundastrum	cinnamomeum	(L.) C.Presl	OSMUNDACEAE Osmundastrum cinnamomeum (L.) C.Presl	RB00532258	Reflora	RB	P.H. Labiak	4884	native	NE	0
Parque Estadual do Forno Grande	Ferns	Polypodiaceae	Alansmia	reclinata	(Brack.) Labiak	POLYPODIACEAE Alansmia reclinata (Brack.) Moguel & M. Kessler	MBML036879	Reflora	MBML	P.H. Labiak	4829	native	LC	1
Parque Estadual do Forno Grande	Ferns	Polypodiaceae	Campyloneurum	atlanticum	R.C.Moran & Labiak	POLYPODIACEAE Campyloneurum atlanticum R.C.Moran & Labiak	RB00521612	Reflora	RB	P.H. Labiak	4555	native	NE	1
Parque Estadual do Forno Grande	Ferns	Polypodiaceae	Campyloneurum	austrobrasilianum	(Alston) de la Sota	POLYPODIACEAE Campyloneurum austrobrasilianum (Alston) de la Sota	RB00532184	Reflora	RB	P.H. Labiak	4811	native	NE	0
Parque Estadual do Forno Grande	Ferns	Polypodiaceae	Campyloneurum	crispum	Fée	POLYPODIACEAE Campyloneurum crispum Fée	MBML037409	Reflora	MBML	P.H. Labiak	4954	native	LC	1
Parque Estadual do Forno Grande	Ferns	Polypodiaceae	Campyloneurum	decurrens	C.Presl	POLYPODIACEAE Campyloneurum decurrens C.Presl	MBML022430	Reflora	MBML	L. Kollmann	6685	native	LC	1
Parque Estadual do Forno Grande	Ferns	Polypodiaceae	Campyloneurum	herbaceum	(Christ) Ching	POLYPODIACEAE Campyloneurum herbaceum (Christ) Ching	RB00521644	Reflora	RB	P.H. Labiak	4586	native	NE	1
Parque Estadual do Forno Grande	Ferns	Polypodiaceae	Campyloneurum	nitidum	(Kaulf.) C.Presl	POLYPODIACEAE Campyloneurum nitidum (Kaulf.) C.Presl	MBML022443	Reflora	MBML	L. Kollmann	6695	native	NE	0
Parque Estadual do Forno Grande	Ferns	Polypodiaceae	Cochlidium	punctatum	(Raddi) L.E. Bishop	POLYPODIACEAE Cochlidium punctatum (Raddi) L.E. Bishop	BHCB122883	Splink	BHCB	A. Salino	13725	native	LC	1
Parque Estadual do Forno Grande	Ferns	Polypodiaceae	Lellingeria	apiculata	(Kunze ex Klotzsch) A.R.Sm. & R.C.Moran	POLYPODIACEAE Lellingeria apiculata (Kunze ex Klotzsch) A.R.Sm. & R.C.Moran	RB00544184	Reflora	RB	P.H. Labiak	4930	native	NE	1
Parque Estadual do Forno Grande	Ferns	Polypodiaceae	Lellingeria	brevistipes	(Mett. ex Kuhn) A.R.Sm. & R.C.Moran	POLYPODIACEAE Lellingeria brevistipes (Mett. ex Kuhn) A.R.Sm. & R.C.Moran	RB00521654	Reflora	RB	P.H. Labiak	4596	native	LC	1
Parque Estadual do Forno Grande	Ferns	Polypodiaceae	Leucotrichum	organense	(Gardner) Labiak	POLYPODIACEAE Leucotrichum organense (Gardner) Labiak	BHCB122879	Reflora	BHCB	A. Salino	13721	native	LC	1
Parque Estadual do Forno Grande	Ferns	Polypodiaceae	Melpomene	albicans	Lehnert	POLYPODIACEAE Melpomene albicans Lehnert	MBML022697	Reflora	MBML	L. Kollmann	7012	native	NE	0
Parque Estadual do Forno Grande	Ferns	Polypodiaceae	Melpomene	peruviana	(Desv.) A.R. Sm. & R.C. Moran	POLYPODIACEAE Melpomene peruviana (Desv.) A.R. Sm. & R.C. Moran	BHCB122891	Splink	BHCB	A. Salino	13733	native	NE	1
Parque Estadual do Forno Grande	Ferns	Polypodiaceae	Microgramma	squamulosa	(Kaulf.) de la Sota	POLYPODIACEAE Microgramma squamulosa (Kaulf.) de la Sota	MBML013682	Reflora	MBML	L. Kollmann	3189	native	NE	0
Parque Estadual do Forno Grande	Ferns	Polypodiaceae	Microgramma	tecta	(Kaulf.) Alston	POLYPODIACEAE Microgramma tecta (Kaulf.) Alston	MBML013675	Reflora	MBML	L. Kollmann	3155	native	LC	1
Parque Estadual do Forno Grande	Ferns	Polypodiaceae	Moranopteris	achilleifolia	(Kaulf.) R.Y. Hirai & J. Prado	POLYPODIACEAE Moranopteris achilleifolia (Kaulf.) R.Y. Hirai & J. Prado	UPCB0009341	Reflora	UPCB	P.H. Labiak	4579	native	LC	0
Parque Estadual do Forno Grande	Ferns	Polypodiaceae	Moranopteris	gradata	(Baker) R.Y. Hirai & J. Prado	POLYPODIACEAE Moranopteris gradata (Baker) R.Y. Hirai & J. Prado	BHCB122880	Splink	BHCB	A. Salino	13722	native	LC	1
Parque Estadual do Forno Grande	Ferns	Polypodiaceae	Mycopteris	semihirsuta	(Klotzsch) Sundue	POLYPODIACEAE Mycopteris semihirsuta (Klotzsch) Sundue	RB00494668	Reflora	RB	A.C. Brade	19878	native	EN	1
Parque Estadual do Forno Grande	Ferns	Polypodiaceae	Niphidium	crassifolium	(L.) Lellinger	POLYPODIACEAE Niphidium crassifolium (L.) Lellinger	MBML013618	Reflora	MBML	L. Kollmann	3150	native	NE	0
Parque Estadual do Forno Grande	Ferns	Polypodiaceae	Pecluma	filicula	(Kaulf.) M.G.Price	POLYPODIACEAE Pecluma filicula (Kaulf.) M.G.Price	RB00532186	Reflora	RB	P.H. Labiak	4813	native	NE	1
Parque Estadual do Forno Grande	Ferns	Polypodiaceae	Pecluma	paradiseae	(Langsd. & Fisch) M.G. Price	POLYPODIACEAE Pecluma paradiseae (Langsd. & Fisch) M.G. Price	BHCB122781	Splink	BHCB	A. Salino	13623	native	NE	1
Parque Estadual do Forno Grande	Ferns	Polypodiaceae	Pecluma	pectinatiformis	(Lindm.) M.G.Price	POLYPODIACEAE Pecluma pectinatiformis (Lindm.) M.G.Price	RB00532209	Reflora	RB	P.H. Labiak	4836	native	NE	1
Parque Estadual do Forno Grande	Ferns	Polypodiaceae	Pecluma	recurvata	(Kaulf.) M.G.Price	POLYPODIACEAE Pecluma recurvata (Kaulf.) M.G.Price	RB00521615	Reflora	RB	P.H. Labiak	4558	native	NE	1
Parque Estadual do Forno Grande	Ferns	Polypodiaceae	Pecluma	truncorum	(Lindm.) M.G.Price	POLYPODIACEAE Pecluma truncorum (Lindm.) M.G. Price	BHCB122795	Splink	BHCB	A. Salino	13637	native	LC	1
Parque Estadual do Forno Grande	Ferns	Polypodiaceae	Phlebodium	pseudoaureum	(Cav.) Lellinger	POLYPODIACEAE Phlebodium pseudoaureum (Cav.) Lellinger	RB00521622	Reflora	RB	P.H. Labiak	4565	native	NE	0
Parque Estadual do Forno Grande	Ferns	Polypodiaceae	Pleopeltis	alborufula	(Brade) Salino	POLYPODIACEAE Pleopeltis alborufula (Brade) Salino	RB00532852	Reflora	RB	L. Kollmann	11095	native	EN	1
Parque Estadual do Forno Grande	Ferns	Polypodiaceae	Pleopeltis	astrolepis	(Liebm.) E.Fourn.	POLYPODIACEAE Pleopeltis astrolepis (Liebm.) E.Fourn.	RB00521600	Reflora	RB	P.H. Labiak	4543	native	NE	0
Parque Estadual do Forno Grande	Ferns	Polypodiaceae	Pleopeltis	bradei	(de la Sota) Salino	POLYPODIACEAE Pleopeltis bradei (de la Sota) Salino	BHCB108431	Splink	BHCB	L. Kollmann	7978	native	NE	1
Parque Estadual do Forno Grande	Ferns	Polypodiaceae	Pleopeltis	hirsutissima	(Raddi) de la Sota	POLYPODIACEAE Pleopeltis hirsutissima (Raddi) de la Sota	RB00529543	Reflora	RB	C.N. Fraga	1949	native	NE	0
Parque Estadual do Forno Grande	Ferns	Polypodiaceae	Pleopeltis	macrocarpa	(Bory ex Willd.) Kaulf.	POLYPODIACEAE Pleopeltis macrocarpa (Bory ex Willd.) Kaulf.	RB00532211	Reflora	RB	P.H. Labiak	4838	native	NE	0
Parque Estadual do Forno Grande	Ferns	Polypodiaceae	Pleopeltis	minarum	(Weath.) Salino	POLYPODIACEAE Pleopeltis minarum (Weath.) Salino	BHCB122811	Splink	BHCB	A. Salino	13653	native	LC	0
Parque Estadual do Forno Grande	Ferns	Polypodiaceae	Pleopeltis	minima	(Bory) J. Prado & R.Y. Hirai	POLYPODIACEAE Pleopeltis minima (Bory) J. Prado & R.Y. Hirai	RB00701290	Reflora	RB	A.C. Brade	19979	native	NE	0
Parque Estadual do Forno Grande	Ferns	Polypodiaceae	Pleopeltis	pleopeltidis	(Fée) de la Sota	POLYPODIACEAE Pleopeltis pleopeltidis (Fée) de la Sota	RB00693578	Reflora	RB	P.H. Labiak	4233	native	NE	0
Parque Estadual do Forno Grande	Ferns	Polypodiaceae	Pleopeltis	pleopeltifolia	(Raddi) Alston	POLYPODIACEAE Pleopeltis pleopeltifolia (Raddi) Alston	BHCB122744	Splink	BHCB	A. Salino	13586	native	LC	0
Parque Estadual do Forno Grande	Ferns	Polypodiaceae	Serpocaulon	catharinae	(Langsd. & Fisch.) A.R.Sm.	POLYPODIACEAE Serpocaulon catharinae (Langsd. & Fisch.) A.R.Sm.	BHCB122868	Splink	BHCB	A. Salino	13710	native	NE	0
Parque Estadual do Forno Grande	Ferns	Polypodiaceae	Serpocaulon	fraxinifolium	(Jacq.) A.R.Sm.	POLYPODIACEAE Serpocaulon fraxinifolium (Jacq.) A.R.Sm.	MBML031582	Reflora	MBML	P.H. Labiak	4241	native	NE	0
Parque Estadual do Forno Grande	Ferns	Polypodiaceae	Serpocaulon	laetum	(C.Presl) A. R. Sm. & Schwartsb.	POLYPODIACEAE Serpocaulon laetum (C.Presl) A. R. Sm. & Schwartsb.	RB00544208	Reflora	RB	P.H. Labiak	4953	native	LC	1
Parque Estadual do Forno Grande	Ferns	Polypodiaceae	Serpocaulon	latipes	(Langsd. & Fisch.) A.R.Sm.	POLYPODIACEAE Serpocaulon latipes (Langsd. & Fisch.) A.R.Sm.	RB00521623	Reflora	RB	P.H. Labiak	4566	native	NE	0
Parque Estadual do Forno Grande	Ferns	Polypodiaceae	Serpocaulon	menisciifolium	(Langsd. & Fisch.) A.R.Sm.	POLYPODIACEAE Serpocaulon menisciifolium (Langsd. & Fisch.) A.R.Sm.	RB00532180	Reflora	RB	P.H. Labiak	4807	native	NE	0
Parque Estadual do Forno Grande	Ferns	Polypodiaceae	Serpocaulon	vacillans	(Link) A.R.Sm.	POLYPODIACEAE Serpocaulon vacillans (Link) A.R.Sm.	BHCB122758	Splink	BHCB	A. Salino	13600	native	NE	0
Parque Estadual do Forno Grande	Ferns	Pteridaceae	Doryopteris	collina	(Raddi) J.Sm.	PTERIDACEAE Doryopteris collina (Raddi) J.Sm.	RB00521614	Reflora	RB	P.H. Labiak	4557	native	NE	0
Parque Estadual do Forno Grande	Ferns	Pteridaceae	Doryopteris	concolor	(Langsd. & Fisch.) Sm.	PTERIDACEAE Doryopteris concolor (Langsd. & Fisch.) Sm.	BHCB122798	Splink	BHCB	A. Salino	13640	native	NE	0
Parque Estadual do Forno Grande	Ferns	Pteridaceae	Doryopteris	patula	(Fée) Fée	PTERIDACEAE Doryopteris patula (Fée) Fée	MBML034000	Reflora	MBML	P.H. Labiak	4549	native	NE	1
Parque Estadual do Forno Grande	Ferns	Pteridaceae	Doryopteris	rediviva	Fée	PTERIDACEAE Doryopteris rediviva Fée	MBML031407	Reflora	MBML	P.H. Labiak	4207	native	VU	1
Parque Estadual do Forno Grande	Ferns	Pteridaceae	Doryopteris	sagittifolia	(Raddi) J.Sm.	PTERIDACEAE Doryopteris sagittifolia (Raddi) J.Sm.	RB00532234	Reflora	RB	P.H. Labiak	4860	native	NE	0
Parque Estadual do Forno Grande	Ferns	Pteridaceae	Doryopteris	varians	(Raddi) Sm.	PTERIDACEAE Doryopteris varians (Raddi) Sm.	BHCB122800	Splink	BHCB	A. Salino	13642	native	NE	0
Parque Estadual do Forno Grande	Ferns	Pteridaceae	Jamesonia	biardii	(Fée) Christenh.	PTERIDACEAE Jamesonia biardii (Fée) Christenh.	RB00640486	Reflora	RB	A.C. Brade	19246	native	EN	1
Parque Estadual do Forno Grande	Ferns	Pteridaceae	Pityrogramma	calomelanos	(L.) Link	PTERIDACEAE Pityrogramma calomelanos (L.) Link	BHCB122697	Splink	BHCB	A. Salino	13539	native	NE	0
Parque Estadual do Forno Grande	Ferns	Pteridaceae	Polytaenium	lineatum	(Sw.) J.Sm.	PTERIDACEAE Polytaenium lineatum (Sw.) J.Sm.	RB00521596	Reflora	RB	P.H. Labiak	4539	native	NE	1
Parque Estadual do Forno Grande	Ferns	Pteridaceae	Pteris	brasiliensis	Raddi	PTERIDACEAE Pteris brasiliensis Raddi	BHCB122805	Splink	BHCB	A. Salino	13647	native	NE	0
Parque Estadual do Forno Grande	Ferns	Pteridaceae	Pteris	decurrens	C.Presl	PTERIDACEAE Pteris decurrens C.Presl	MBML023795	Reflora	MBML	L. Kollmann	7593	native	NE	1
Parque Estadual do Forno Grande	Ferns	Pteridaceae	Pteris	deflexa	Link	PTERIDACEAE Pteris deflexa Link	BHCB122836	Splink	BHCB	A. Salino	13678	native	NE	0
Parque Estadual do Forno Grande	Ferns	Pteridaceae	Pteris	lechleri	Mett.	PTERIDACEAE Pteris lechleri Mett.	RB00521660	Reflora	RB	P.H. Labiak	4602	native	NE	1
Parque Estadual do Forno Grande	Ferns	Pteridaceae	Pteris	splendens	Kaulf.	PTERIDACEAE Pteris splendens Kaulf.	RB00521604	Reflora	RB	P.H. Labiak	4547	native	NE	1
Parque Estadual do Forno Grande	Ferns	Pteridaceae	Radiovittaria	gardneriana	(Fée) E.H.Crane	PTERIDACEAE Radiovittaria gardneriana (Fée) E.H.Crane	RB00710975	Reflora	RB	A.C. Brade	19240	native	NE	1
Parque Estadual do Forno Grande	Ferns	Pteridaceae	Radiovittaria	stipitata	(Kunze) E.H.Crane	PTERIDACEAE Radiovittaria stipitata (Kunze) E.H.Crane	RB00544215	Reflora	RB	P.H. Labiak	4959	native	NE	1
Parque Estadual do Forno Grande	Ferns	Pteridaceae	Vittaria	graminifolia	Kaulf.	PTERIDACEAE Vittaria graminifolia Kaulf.	RB00532212	Reflora	RB	P.H. Labiak	4839	native	NE	0
Parque Estadual do Forno Grande	Ferns	Pteridaceae	Vittaria	lineata	(L.) Sm.	PTERIDACEAE Vittaria lineata (L.) Sm.	RB00532227	Reflora	RB	P.H. Labiak	4853	native	NE	0
Parque Estadual do Forno Grande	Ferns	Thelypteridaceae	Amauropelta	amambayensis	(Ponce) Salino & T.E. Almeida	THELYPTERIDACEAE Amauropelta amambayensis (Ponce) Salino & T.E. Almeida	MBML035348	Reflora	MBML	C.M. Mynssen	1119	native	LC	0
Parque Estadual do Forno Grande	Ferns	Thelypteridaceae	Amauropelta	ireneae	(Brade) Salino & T.E. Almeida	THELYPTERIDACEAE Amauropelta ireneae (Brade) Salino & T.E. Almeida	BHCB122890	Splink	BHCB	A. Salino	13732	native	NE	0
Parque Estadual do Forno Grande	Ferns	Thelypteridaceae	Amauropelta	opposita	(Vahl.) Pic. Serm.	THELYPTERIDACEAE Amauropelta opposita (Vahl.) Pic. Serm.	RB00532257	Reflora	RB	P.H. Labiak	4883	native	NE	0
Parque Estadual do Forno Grande	Ferns	Thelypteridaceae	Amauropelta	rivularioides	(Fée) Salino & T.E. Almeida	THELYPTERIDACEAE Amauropelta rivularioides (Fée) Salino & T.E. Almeida	BHCB122700	Splink	BHCB	A. Salino	13542	native	NE	0
Parque Estadual do Forno Grande	Ferns	Thelypteridaceae	Amauropelta	tamandarei	(Rosenst.) Salino & T.E. Almeida	THELYPTERIDACEAE Amauropelta tamandarei (Rosenst.) Salino & T.E. Almeida	MBML036302	Reflora	MBML	P.H. Labiak	4847	native	NE	1
Parque Estadual do Forno Grande	Ferns	Thelypteridaceae	Christella	conspersa	(Schrad.) Á.Löve & D.Löve	THELYPTERIDACEAE Christella conspersa (Schrad.) Á.Löve & D.Löve	BHCB122694	Splink	BHCB	A. Salino	13536	native	NE	0
Parque Estadual do Forno Grande	Ferns	Thelypteridaceae	Cyclosorus	interruptus	(Willd.) H.Ito	THELYPTERIDACEAE Cyclosorus interruptus (Willd.) H.Ito	MBML036887	Reflora	MBML	P.H. Labiak	4885	native	NE	0
Parque Estadual do Forno Grande	Ferns	Thelypteridaceae	Macrothelypteris	torresiana	(Gaudich.) Ching.	THELYPTERIDACEAE Macrothelypteris torresiana (Gaudich.) Ching.	BHCB122785	Splink	BHCB	A. Salino	13627	non native	NE	0
Parque Estadual do Forno Grande	Ferns	Thelypteridaceae	Meniscium	arborescens	Humb. & Bonpl. ex Willd.	THELYPTERIDACEAE Meniscium arborescens Humb. & Bonpl. ex Willd.	BHCB122683	Splink	BHCB	A. Salino	13525	native	NE	0
Parque Estadual do Forno Grande	Ferns	Thelypteridaceae	Steiropteris	gardneriana	(Baker) Pic.Serm.	THELYPTERIDACEAE Steiropteris gardneriana (Baker) Pic.Serm.	BHCB122851	Splink	BHCB	A. Salino	13693	native	NE	0
Parque Estadual do Forno Grande	Lycohpytes	Lycopodiaceae	Diphasiastrum	thyoides	Willd.	LYCOPODIACEAE Diphasiastrum thyoides (Willd.) Holub	MBML031335	Reflora	MBML	P.H. Labiak	4243	native	NE	1
Parque Estadual do Forno Grande	Lycohpytes	Lycopodiaceae	Lycopodiella	alopecuroides	(L.) Cranfill.	LYCOPODIACEAE Lycopodiella alopecuriodes (L.) Cranfill.	MBML21969	Reflora	MBML	L. Kollmann	6400	native	NE	0
Parque Estadual do Forno Grande	Lycohpytes	Lycopodiaceae	Lycopodiella	longipes	(Grev. & Hook.) Holub	LYCOPODIACEAE Lycopodiella longipes (Grev. & Hook.) Holub	BHCB179720	Splink	BHCB	L.C. Moura	24	native	LC	0
Parque Estadual do Forno Grande	Lycohpytes	Lycopodiaceae	Lycopodium	clavatum	L.	LYCOPODIACEAE Lycopodium clavatum L.	RB00544186	Reflora	RB	P.H. Labiak	4932	native	NE	0
Parque Estadual do Forno Grande	Lycohpytes	Lycopodiaceae	Palhinhaea	camporum	(B. Øllg. & P.G. Wind.) Holub	LYCOPODIACEAE Palhinhaea camporum (B. Øllg. & P.G. Wind.) Holub	RB00521620	Reflora	RB	P.H. Labiak	4563	native	NE	0
Parque Estadual do Forno Grande	Lycohpytes	Lycopodiaceae	Palhinhaea	cernua	(L.) Franco & Vasc.	LYCOPODIACEAE Palhinhaea cernua (L.) Franco & Vasc.	RB00532857	Reflora	RB	L. Kollmann	11106	native	NE	0
Parque Estadual do Forno Grande	Lycohpytes	Lycopodiaceae	Phlegmariurus	biformis	(Hook.) B.Øllg.	LYCOPODIACEAE Phlegmariurus biformis (Hook.) B.Øllg.	MBML031372	Reflora	MBML	P.H. Labiak	4230	native	LC	1
Parque Estadual do Forno Grande	Lycohpytes	Lycopodiaceae	Phlegmariurus	christii	(Silveira) Holub	LYCOPODIACEAE Phlegmariurus christii (Silveira) Holub	MBML36018	Splink	MBML	L. Kollmann	11105	native	LC	1
Parque Estadual do Forno Grande	Lycohpytes	Lycopodiaceae	Phlegmariurus	flexibilis	(Fée) B.Øllg.	LYCOPODIACEAE Phlegmariurus flexibilis (Fée) B.Øllg.	MBML022737	Reflora	MBML	L. Kollmann	7022	native	LC	0
Parque Estadual do Forno Grande	Lycohpytes	Lycopodiaceae	Phlegmariurus	heterocarpon	(Fée) B.Øllg.	LYCOPODIACEAE Phlegmariurus heterocarpon (Fée) B.Øllg.	BHCB122889	Splink	BHCB	A. Salino	13731	native	NE	0
Parque Estadual do Forno Grande	Lycohpytes	Lycopodiaceae	Phlegmariurus	hexastichus	(B.Øllg. & P.G.Windisch) B.Øllg.	LYCOPODIACEAE Phlegmariurus hexastichus (B.Øllg. & P.G.Windisch) B.Øllg.	MBML022600	Reflora	MBML	L. Kollmann	6854	native	LC	1
Parque Estadual do Forno Grande	Lycohpytes	Lycopodiaceae	Phlegmariurus	intermedius	(Trevisan) B.Øllg.	LYCOPODIACEAE Phlegmariurus intermedius (Trevisan) B.Øllg.	MBML047992	Reflora	MBML	P.H. Labiak	4239	native	NE	0
Parque Estadual do Forno Grande	Lycohpytes	Lycopodiaceae	Phlegmariurus	nudus	(Nessel) B.Øllg.	LYCOPODIACEAE Phlegmariurus nudus (Nessel) B.Øllg.	RB00532249	Reflora	RB	A. Salino	13745	native	EN	1
Parque Estadual do Forno Grande	Lycohpytes	Lycopodiaceae	Phlegmariurus	recurvifolius	(Rolleri) B.Øllg.	LYCOPODIACEAE Phlegmariurus recurvifolius (Rolleri) B.Øllg.	UPCB0011070	Reflora	UPCB	P.H. Labiak	4875	native	NE	1
Parque Estadual do Forno Grande	Lycohpytes	Lycopodiaceae	Phlegmariurus	reflexus	(Lam.) B.Øllg.	LYCOPODIACEAE Phlegmariurus reflexus (Lam.) B.Øllg.	RB00521624	Reflora	RB	P.H. Labiak	4567	native	NE	0
Parque Estadual do Forno Grande	Lycophytes	Selaginellaceae	Selaginella	decomposita	Spring	SELAGINELLACEAE Selaginella decomposita Spring	RB00691088	Reflora	RB	A.C. Brade	19855	native	LC	1
Parque Estadual do Forno Grande	Lycophytes	Selaginellaceae	Selaginella	flexuosa	Spring	SELAGINELLACEAE Selaginella flexuosa Spring	RB00821024	Reflora	RB	R.G. Barbosa-Silva	94	native	LC	0
Parque Estadual do Forno Grande	Lycophytes	Selaginellaceae	Selaginella	magnafornensis	Valdespino & C. López	SELAGINELLACEAE Selaginella magnafornensis Valdespino & C. López	BHCB122862	Splink	BHCB	A. Salino	13704	native	NE	1
Parque Estadual do Forno Grande	Lycophytes	Selaginellaceae	Selaginella	mucronata	G. Heringer, Salino & Valdespino	SELAGINELLACEAE Selaginella mucronata G. Heringer, Salino & Valdespino	MO100954604	Splink	MO	A. Salino	13686	native	NE	1
Parque Estadual do Forno Grande	Lycophytes	Selaginellaceae	Selaginella	muscosa	Spring	SELAGINELLACEAE Selaginella muscosa Spring	RB00521645	Reflora	RB	P.H. Labiak	4587	native	NE	1
Parque Estadual do Forno Grande	Lycophytes	Selaginellaceae	Selaginella	sellowii	Hieron.	SELAGINELLACEAE Selaginella sellowii Hieron.	MBML023621	Reflora	MBML	L. Kollmann	7598	native	NE	0
Parque Estadual do Forno Grande	Lycophytes	Selaginellaceae	Selaginella	suavis	(Spring) Spring	SELAGINELLACEAE Selaginella suavis ( Spring) Spring	UPCB75471	Splink	UPCB	J.B.S. Pereira	603	native	NE	0
Parque Estadual do Forno Grande	Lycophytes	Selaginellaceae	Selaginella	sulcata	(Desv. ex Poir.) Spring	SELAGINELLACEAE Selaginella sulcata (Desv. ex Poir.) Spring	RB00532231	Reflora	RB	P.H. Labiak	4857	native	NE	0
